# Supplementary material for: Spatial organisation within the earliest evidence of post-built structures in Britain
Source: PLoS One. 2024 Jul 15;19(7):e0306908. doi: 10.1371/journal.pone.0306908 (PMC11249238; doi:10.1371/journal.pone.0306908)
Supplement: S1 Table — (XLSX) [file pone.0306908.s001.xlsx]

## Sheet: Complete microwear data
Study area	Typology	Flint No	X	Y	z	Context	Year	Sq No	Cat	Sub Cat	Previous Usewear Y/N	Previous Usewear Info	Notes	Cleaning protocols	Usewear polish present	GIS Summary	Microwear summary	Microwear location coordinates	Microwear notes	Refit group	Refit number	Micrograph?
Awls	Awl	82401	502840	481003	24.433	11			awl	oblique bitruncation	N			Soap and sonic bath	Yes	MIN (not shale)	Mineral not shale, possibly amber	DORSAL 07 08 09 10 VENTRAL 07 10	Several removals at tip and used after removals, removals likely from use. More developed on dorsal on ridges, smooth with some interlinking but not really rounding or domed. Looks quite similar to amber but tentative. PDSM smoothing and FeO staining.	0	0	1
Western structure	Awl	82607	502803	481014	24.958	85	SC07		awl?					Soap and sonic bath	Yes	Hard indet	Poss BO + PDSM	PDSM 2, 3, 5, 6, 7, Poss BO 9	PDSM polish as lack directionality and flat			1
Eastern structure	Bladelet	82617	502833	481012	24.837	48	SC07		blt					Soap and sonic bath	No	Not used	Not used		FeO small spot on ventral	0	0	0
Western structure	Awl	82724	502803	481014	24.925	85	SC07		awl		Y	soft mineral. drill soft mineral		Sonic bath and soap; chemical	Yes	HI + MIN	poss MIN/HI on tip poss HA. PDSM likely	DORSAL MIN/HI 6, 7, 8 VENTRAL PDSM 5, 12, 13, 3 poss HA	PDSM likely	0	0	2
Central structure	Microliths	82819	502825	481012	24.928	48	SC07		mi	obp				Soap and sonic bath	Yes	Soft/med indet material longitudinal	Soft/med material longitudinal	Dorsal 10 11, Ventral 02 03	Longitudinal directionality, microremovals with associated polish, not invasive but bright. Not developed sufficiently for identification - possible butchery tool with some greasy pol + removals?	0	0	1
Central structure	Bladelets	82914	502825	481011	24.888	48	SC07		blt					Soap and sonic bath	Yes	ME + BO longitudinal	Butchery tool - ME + BO longitudinal	DORSAL 06, 07, 08, 09, 10	Bright greasy polish with change in topograhy texture seen on both dorsal and ventral, generally limited to edge but also smooth areas also seen a little into interior. Smoothing associated with removals, use related and appear to have similar direction to greasyness. FeO also observed and brown/black deposits	0	0	1
Eastern structure	Blade	83050	502832	481010	24.859	47	SC07		bl					Soap and sonic bath	Yes	Soft indet transverse	Soft Indet transverse	VENTRAL 08 09 10	Distinct flat polish on central left side towards proximal end but discrete to that area (poss PDSM? - but directionality and associated with edge so possibly not) Also faint textural change on right side twoards distal end but indet . No polish distinguishable on dorsal	23	2	1
Eastern structure	Flake	83070	502832	481010	24.856	48	SC07		fl					Soap and sonic bath	No	Not used	Not used		Minor FeO spot and PDSM smoothing away from edge	0	0	0
Eastern structure	Scraper	83086	502831	481012	24.919	47	SC07		sc	short				Sonic bath and soap	Yes	Fresh HI scraping	HI scraping (fresh?)	DORSAL 06 07 08 VENTRAL 05 06 07 08 09	Bright polish, rounded edge damage and areas of some minor interlinking on ventral, but lots more interlinking on dorsal - smooth bright polish. Some faint striations transversely orientated, but not significant e.g. like shale. Could be an additive but not sure?	0	0	2
Eastern structure	Microlith	83087	502832	481010	24.874	47	SC07		mi	obp				Sonic bath and soap	Yes	BO + ME longitudinal + HA	Projectile HA (side edge) BO + ME longitudinal	DORSAL 03 04 09 10 11 VENTRAL 10 11 03 04	Smooth polish on some high points, not continuous and seen alongside grainy pol, interp as ME. Longitudinal directionality, interp as side projectile, no MLITs though. HA traces observed but not very well developed	0	0	2
Central structure	Burin spalls	83090	502827	481013	24.955	48	SC07		bs	2ndry			No micrograph as taken early on	Soap and sonic bath	Yes	Hard indet longitudinal	Hard indet material longit	DORSAL 05 VENTRAL 09 10	shearing of topography - random distribution (some on edge but lots away from edge), PDSM also observed	0	0	0
Eastern structure	Flake	83104	502832	481014	24.981	47	SC07		fl					Soap and sonic bath	No	Not used	Not used			0	0	0
Eastern structure	Flake	83141	502834	481011	24.866	48	SC07		fl					Soap and sonic bath	Yes	ME + BO longitudinal	ME + minor BO longitudinal	VENTRAL 09 10 11	Greasy polish not hugely bright but notable and associated with removals, faint interlinking polish away from edge. Some metallic striations	0	0	2
Eastern structure	Blade	83151	502833	481010	24.831	48	SC07		bl					Soap and sonic bath	Yes	SIPL transverse	PL scraping	VENTRAL 07, 08, 09, 10, 11	Well developed soft wood/ plant transverse polish, not overly bright so likely not SIL and not overly invasive. Oblique directionality clear on ventral, dorsal side has some oblique pol alongside some longit - other side shows different polish, very longitudinal and some rounding, poss HA or could be alternative use on poss HI? Some FeO and metallic striations	0	0	2
Eastern structure	Scraper	83157	502832	481012	24.898	47	SC07		sc	fr				Soap and sonic bath	Yes	Medium indet transverse	Medium indet transverse	VENTRAL 06 07 11 DORSAL 03	Appears to be two utilised edges, retouched scraper end has minor use and rounding/brightness, not sufficient for contact material interp. Other edge has bright more extensive rounding and removals in transverse direction. PDM flat dull smoothing too.	0	0	1
Eastern structure	Burin spalls	83193	502834	481012	24.957	47	SC07		bs	prim				Soap and sonic bath	Yes	Hard indet transverse	Hard indet transverse	DORSAL 10 VENTRAL 04 05	Immediate edges show quite a smooth domed polish, more rounded - but non invasive not very well developed	0	0	1
Eastern structure	Scraper	83201	502833	481013	24.953	47	SC07		sc	fr				Sonic bath and soap	Yes	Fresh HI scraping	HI scraping (fresh?)	VENTRAL 05 06 07 08	Bright polish, rounded edge damage and areas of some minor interlinking on ventral	0	0	1
Eastern structure	Fragment	83284	502833	481013	24.954	48	SC07		fr					Soap and sonic bath	Yes	Soft indet	Soft indet material	DORSAL 11 VENTRAL 03 04	Very faint polish observed on both ventral and dorsal, appears longitudinal on dorsal but not sure as not well developed at all. Some PDSM dull smoothing and some metallic	0	0	1
Eastern structure	Fragment	83285	502832	481011	24.888	48	SC07		fr					Soap and sonic bath	Yes	WO transverse	WO transverse, scraping	DORSAL 04 50 VENTRAL 09 10 11	Bright domed smooth polish not overly invasive but trasnverse on both dorsal and ventral. Some removals and polish inside, some striated polish here.	0	0	1
Eastern structure	Bladelet	83289	502834	481010	24.86	47	SC07		blt					Sonic bath and soap	Yes	BO + ME transverse	BO + ME transverse (butchery)	VENTRAL 05, 06, 09, 10	Smooth spots, and brightness with some greasyness observed, polish often alongside removals and extends beyond removals in places. Also areas of rounding. Generally seen most developed on ventral, very little on dorsal. Transverse directionality. Likely butchering tool?	0	0	1
Eastern structure	Blade	83340	502832	481012	24.913	47	SC07		bl					Soap and sonic bath	No	Not used	Not used		Minor FeO spot on ventral	0	0	0
Eastern structure	Microlith	83372	502833	481010	24.831	51	SC07		mi	trap w tang				Sonic bath and soap	Yes	BO + HI longitudinal + HA	HA side projectile (BO and HI contact)	DORSAL 03 04 05 06 10 11 VENTRAL 03 04 05 06 07 10 11 12 14	Bright polish on external edge, longitudinal directionality and interlinked/smooth spots on removals - BO. Rounding observed along with removals on ventral and dorsal, interpreted as HI/skin. Hafting traces on ventral, bright spots, smooth with minor linear striations, consistent with WO haft as seen in Rots 2010	0	0	3
Eastern structure	Fragment	83374	502833	481010	24.815	51	SC07		fr					Soap and sonic bath	Yes	ME longitudinal	ME cutting	DORSAL 02 03 04 VENTRAL 10 11	Bright graint polish with more interlinking on dorsal, clear longitudinal directionality and quite restricted to edge, with some smooth spots extending a little away from edge on dorsal	0	0	1
Eastern structure	Bladelets	83390	502833	481011	24.821	48	SC07		blt					Soap and sonic bath	Yes	HI + ME oblique	HI + ME oblique (butchery tool?)	VENTRAL 05 04	Discrete region of use, not continuous over edge or invasive - bright and some smooth spots on high points, and associated removals. Only observed on ventral. FeO staining observed on dorsal and ventral	0	0	1
Eastern structure	Bladelet	83397	502832	481013	24.925	47	SC07		blt					Soap and sonic bath	Yes	?AN transverse	AN scraping	VENTRAL 03 04	Matt domed polish on high points only, appears to have 'fingering' distribution as mentioned by van Gijn and Keeley - transverse directionality, very little seen on dorsal.	0	0	1
Eastern structure	Bladelet	83408	502833	481011	24.858	48	SC07		blt					Soap and sonic bath	Yes	Medium indet longitudinal	Medium indet longitudinal	DORSAL 03 04 VENTRAL 10 11	Rounded grainy polish on high points which could be WO but not developed sufficiently and there was PDSM dull smoothing inteference. Not continuous or overly invasive.	0	0	1
Eastern structure	Fragment	83412	502832	481011	24.877	48	SC07		fr					Soap and sonic bath	Yes	Soft indet	Soft indet material	VENTRAL 09 10 11	Very faint grainy polish, not well developed undiagnostic, very minor removals at points. Some minor FeO too	0	0	1
Eastern structure	Scrapers/scrapers?	83431	502833	481011	24.865	48	SC07		sc	short				Soap and sonic bath	Yes	Medium indet transverse	Med indet scraping	DORSAL 06 07 VENTRAL 05	Distal end smoothing and lots of brightness with associated removals - med material. PDSobserved on ventral Also metallic scratches on some edges. Possible hafting but unsure?	0	0	1
Eastern structure	Bladelets	83437	502834	481013	24.973	47	SC07		blt					Soap and sonic bath	No	Not used	Not used		Metallic striations at proximal and very minor FeO	0	0	0
Eastern structure	Bladelet	83438	502834	481013	24.961	47	SC07		blt					Sonic bath and soap	Yes	Med/hard indet longitudinal	Med/hard indet material longitudinal(?)	VENTRAL 10 11	Large removals visible with naked eye, appears to be from intentional retouch, lacking well developed or diagnostic polish, some very faint on ventral, bright and smooth. But lots of flat PDSM on dorsal so difficult to interp pol as definitely use related	0	0	1
Eastern structure	Burins	83442	502834	481012	24.947	47	SC07		b	ab on br				Soap and sonic bath	No	Not used	Not used	n/a	FeO present, and PDSM smoothing	0	0	0
Eastern structure	Scrapers/scrapers?	83520	502832	481014	24.919	48	SC07		sc	long				sonic bath and soap	Yes	HI scraping	HI (+poss additive)	VENTRAL 08 09 10	HI + possible MIN but not very well developed so hard to interpret accurately, most use on left side, possible use on right	62	2	1
Central structure	Burin spalls	83667	502826	481012	24.878	48	SC07		bs	prim			No micrograph as taken early on	Soap and sonic bath	Yes	WO transverse	WO transverse	DORSAL 08 09 10 VENTRAL 05 08	Ventral leading side, indet direction, distal used to perforate - WO interlinked and on higher topogrpahy	0	0	0
Central structure	Blade	83781	502826	481014	24.934	48	SC07		bl				No micrograph as taken early on	Soap and sonic bath	Yes	BO + HI transverse	BO + HI	DORSAL 04 03 VENTRAL 10 11	oblique shearing of topography - fresh hide and PDSM - tip broken in antiquity so no perforating polish	0	0	0
Central structure	Blade	83817	502826	481012	24.926	48	SC07		bl					Soap and sonic bath	Yes	HI scraping + WO planing/scraping (dual use)	HI (scraping?) + ?WO (planing?)	VENTRAL 04, 05, 06 (HI) 08, 09 (?WO)	Possible dual use, likely HI scraping on ventral left side - some smooth spots can be common in HI looks similar to REF piece M68. On Ventral right side, discrete area looks like WO planing - but not covering lots of the edge. Some FeO visible too.	0	0	3
Eastern structure	Fragment	83865	502834	481011	24.88	48	SC07		fr					Soap and sonic bath	Yes	Soft/med indet transverse	Soft/med indet puncture/perforate?	DORSAL 07 08 VENTRAL 06 07	Smooth flat polish with brightness at tip, along with some greasy/grainy polish and some rounding. Appears transverse at tip and longit on sides, so appears to be perforating/puncturing? Flat full PDSM seen on dorsal so difficult to fully interpret use with this interference	13	5	1
Central structure	Bladelets	83897	502825	481011	24.831	48	SC07		blt					Soap and sonic bath	Yes	WO transverse	WO transverse	VENTRAL 06, 07 coordinates	Bright and smooth polish on distal end on ventral, lacking pits so thought not BO, seems similar to polish in Rots book on hafting, which was used on grooving WO	0	0	1
Central structure	Bladelets	83898	502825	481011	24.823	48	SC07		blt					Soap and sonic bath	No	Not used	Not used		Lots of metallic spots and striations, FeO deposits too. Some changes in topography in some areas but generally random in distribution, extending aross the surface and so interpreted as PDSM. Two smooth spots on edge subsequently interpreted as PDSM	0	0	0
Central structure	Scrapers/scrapers?	83934	502826	481011	24.86	48	SC07		sc	short				Sonic bath and soap	Yes	BO longitudinal	BO longitudinal	DORSAL 04 VENTRAL 10	Smoothing and flat wear observed on leftside of flint -interpreted as fresh BO as quite well spread over topography	0	0	1
Central structure	Blade	83996	502826	481013	24.904	48	SC07		bl					Soap and sonic bath	Yes	HI (fresh) scraping	HI (scraping?) poss fresh	VENTRAL 10 11	Removals and polish developing in removals and on immediate edge, mixture of some greasy pol and interlinked. Similar to Aimee SC107520. Also PDSM smoothing observed and FeO	0	0	1
Eastern structure	Scraper	84070	502834	481011	24.838	52	SC07		sc	short				Sonic bath and soap	Yes	HI scraping	HI scraping	VENTRAL 10 11	Rounded edges with some polish development, brightish and very minor areas where some faint interlinking spots observed - discrete. Some areas of metallic marks and FeO/brown deposits	0	0	1
Awls	Awl	84094	502806	481001	24.163	74	SC07		awl	m de f	N			Sonic bath and soap; chemical	No	Not used	Not used	Brown deposits still present on dorsal tip				0
Eastern structure	Bladelet	84111	502833	481011	24.842	48	SC07		blt					Soap and sonic bath	Yes	ME + BO longitudinal	ME + BO (butchery tool)	DORSAL 04 10 11 VENTRAL 03 04 05 09 10 11	Mixed polish observed, grainy texture alongside some interlinked smoother polish, some rounding, and brighter polish - mainly within removals. Interp as BO with some ME traces (grainy). More rounded edge, dorsal shows bright longitudinal polish more developed than on ventral, bright and flat polish with striations. Proximal end on ventral shows PDSM smoothing	0	0	1
Eastern structure	Burin spalls	84124	502833	481012	24.868	48	SC07		bs	prim				Soap and sonic bath	Yes	Medium indet transverse	Med indet transverse	DORSAL 10 VENTRAL 04 05	Shearing of topography and bright spots - could be BO, with some transverse semi-invasive polish that appears weakly developed	0	0	1
Eastern structure	Scraper	84125	502832	481011	24.838	48	SC07		sc	short				Soap and sonic bath	Indet	Indet	Indet transverse	VENTRAL 06	Very undeveloped polish, in limited area, not developed enough to get an impression of hardness - could be retouch interference too. Metallic striations and FeO deposits too	0	0	1
Eastern structure	Blade	84211	502831	481013	24.893	48	SC07		bl					Soap and sonic bath	Yes	Soft indet longitudinal	Soft indet longit	DORSAL 10 11 VENTRAL 03	Proximal end polish on rim of removals at end, used in transverse direction, poss HI (+MIN where smoothed on ridge?)	0	0	1
Eastern structure	Flake	84314	502831	481012	24.9	48	SC07		fl					Soap and sonic bath	Yes	Medium indet longitudinal	Medium indet material longitudinal	VENTRAL 10 11	White speckling of raw material makes it difficult to interpret with certainty and polish is not well developed - macro nibbling of edge clear - medium indeterminate? Where polish present, appears longit	0	0	1
Eastern structure	Fragment	84424	502833	481012	24.829	48	SC07		fr					Soap and sonic bath	Yes	WO? longitudinal	WO? longitudinal	VENTRAL 10 11 DORSAL 03 04	Metallic striations very prominent on distal end ventral aspect, makes it difficult to interp polish with certainty - appears like WO but may be interference with PDSM	0	0	1
Eastern structure	Bladelet	84576	502834	481013	24.829	48	SC07		blt					Soap and sonic bath	Yes	PL/soft WO transverse + ME longitudinal	Multi purpose - PL/soft WO scraping + ME cutting	VENTRAL 02 03 04 11 DORSAL 10 11	Multi purpose tool - used for scraping PL (more likely than soft wood due to narrow width of polish), and cutting ME. Different edges used for different tasks - more developed on ventral than dorsal.	0	0	2
Eastern structure	Bladelets	84610	502831	481012	24.885	48	SC07		blt					Soap and sonic bath	No	Not used	Not used		Very minor FeO on dorsal	0	0	0
Eastern structure	Bladelet	84646	502831	481013	24.879	48	SC07		blt					Soap and sonic bath	No	Not used	Not used		Some minor FeO staining both sides	0	0	0
Eastern structure	Scraper	84660	502831	481012	24.788	48	SC07		sc	short				Sonic bath and soap	Yes	HI + additive scraping	HI + additive	DORSAL 09 10 VENTRAL 05 06	Rounding and brightness clear, slightly grainy looking in places but also areas of smooth/flatter looking polish, so interpreted as HI with additive. Not very invasive	0	0	1
Eastern structure	Fragment	84688	502831	481013	24.796	48	SC07		fr					Soap and sonic bath	Indet	Indet	Indet	VENTRAL 04 05	PDSM flat smoothing on areas where possible polish is - hard to discern use from PDSM, lots of flat bright pol on edge but could be PDSM rather than use related. Minor FeO deposit	0	0	1
Central structure	Blade	84717	502828	481014	24.921	48	SC07		bl				No micrograph as taken early on	Soap and sonic bath	Yes	Hard indet	Hard indet	VENTRAL 04 03 DORSAL 10		0	0	0
Eastern structure	Blade	84718	502833	481013	24.915	48	SC07		bl					Soap and sonic bath	Yes	Soft indet	Soft indet material	DORSAL 03 VENTRAL 11	Very faint and undeveloped polish, seen on both dorsal and ventral, not developed sufficiently to see directionality, no significant removals	0	0	1
Eastern structure	Flake	84728	502835	481013	24.93	48	SC07		fl					Soap and sonic bath	Yes	ME + BO longitudinal	ME + BO	DORSAL 10 VENTRAL 03 04 05	Longitudinal polish, in places grainy and not very invasive - not well developed use? Bright and in places smooth polish, which was interpreted as BO as well as ME. Weird polish on shorter side of tool, very flat and rounded edge, seen on both dorsal and ventral but dull, so could be technologoical?	0	0	2
Central structure	Flakes	84757	502828	481010	24.83	76	SC07		fl					Soap and sonic bath	Yes	BO longitudinal	BO cutting	VENTRAL 04	Bright and smooth polish with some undulating appearance within polish. REmovals associated with use too	0	0	1
Eastern structure	Bladelet	84764	502832	481014	24.958	48	SC07		blt					Soap and sonic bath	Yes	Medium indet transverse	Medium indet material transverse	DORSAL 09 10 11 VENTRAL 04 05		0	0	1
Eastern structure	Bladelet	84770	502834	481014	24.982	48	SC07		blt					Sonic bath and soap	Yes	BO longitudinal and transverse	BO longit and transverse	DORSAL 04 05 07 08 09 10 VENTRAL 04 05 06 07 08 09 10	Tip appears to have been used transversely on BO with removals and polish extending into flint from tip, sides of flint both dorsal and ventral appear to have been used longitudinally. Appears generally BO and less developed BO.	0	0	2
Eastern structure	Fragment	84853	502834	481010	24.789	48	SC07		fr					Soap and sonic bath	Yes	PL/soft WO longitudinal	PL/WO longitudinal	DORSAL 10 11 VENTRAL 03 04	Bright polish, smooth in areas, associated with some removals but polish extends beyond removals - though not overly invasive. Longitudinal polish, difficult to discern between PL and WO as not really well developed	0	0	1
Eastern structure	Blade	84860	502832	481013	24.88	48	SC07		bl					Soap and sonic bath	Yes	Soft/med indet material longitudinal	Soft/med indet longit	DORSAL 09 10 VENTRAL 04	Left edge shows use retouch and in this area there is a transverse greasy polish, quite invasive - HI/FI descaling?	0	0	1
Eastern structure	Flake	84882	502832	481013	24.878	48	SC07		fl					Soap and sonic bath	Yes	Medium indet	Medium indet mat	VENTRAL 09 10	Rounding smooth pol (not overly well developed) on high points only in specific area, not seen on dorsal so difficult to interpret - poss transverse?	0	0	1
Eastern structure	Flake	84883	502832	481014	24.929	48	SC07		fl					Soap and sonic bath	No	Not used	Not used		Significant PDSM brightness and surface damage,	0	0	0
Eastern structure	Microlith	84884	502832	481013	24.879	48	SC07		mi	trap				Sonic bath and soap	Yes	?BO longitudinal + HA	HA side projectile? (poss BO contact?)	VENTRAL 08 11 12 04	Very faint smoothing on ventral at distal and proximal tip, smoothing on very edge, not well developed - could be BO ?? MLITs possibly on distal tip but very very faint, not picked up by camera. Appears possibly hafted as rounding and some very tentative adhesive ?? black spots associated with rounding and covering whole left edge. Appears to be a hafted projectile, but hard to be sure about proj…	0	0	1
Central structure	Flakes	85033	502828	481011	24.85	48	SC07		fl					Soap and sonic bath	No	Not used	Likely not used	-	Likely not used - some areas of edge rounding but flint had singificant smoothing from PDSM that may have caused edge rounding from abrasion? Iron oxide also present	0	0	0
Eastern structure	Bladelet	85065	502833	481010	24.828	48	SC07		blt					Sonic bath and soap	Yes	BO + ME transverse	BO + ME (butchery), + grooving	DORSAL 03 04 05 06 VENTRAL 08 09 10 11	Ventral polish appears smooth and there is clear rounding at protruding corner (similar on dorsal) , with smooth flat polish - interpreted as grooving BO. Other areas flat smooth polish and grainy polish, interpreted as BO + ME (butchery), mixed directionality. PDSM also present towards interior - flat dull polish.	0	0	2
Western structure	Burin spalls	85118	502802	481013	24.87	85	SC07		bs	prim				Soap and sonic bath	No	Not used	Not used	-	A few disrete spots of smoothing on dorsal right edge but likely PDSM	0	0	0
Western structure	Bladelets	85127	502803	481014	24.946	85	SC07		blt	*slightly curved				Soap and sonic bath	Yes	WO transverse	WO transverse	VENTRAL 03 04	Bright domed smoothing very discrete to edge, not very well developed but similar in some aspects of SC92981 in appearance and on high points, but this tool is not as well developed or invasive	0	0	1
Eastern structure	Bladelet	85213	502835	481010	24.855	48	SC07		blt				In bag with 86037 as still attached as refit - remain bagged together	Sonic bath and soap	Yes	BO longitudinal	BO longitudinal - cutting?	DORSAL 09 10 VENTRAL 04 05	Bright smooth polish concentrated to specific area on both dorsal and ventral, appears longitudinal. Interpreted as BO as on high points, interlinked but not often well developed. Not invasive. Could be grooving but lacking striations so more likely cutting?	4	1	1
Eastern structure	Bladelets	85219	502834	481011	24.853	48	SC07		blt					Soap and sonic bath	No	Not used	Not used		Very faint FeO staining on dorsal in few places, a spot of smoothing on high points on ventral, away from edge - PDSM	0	0	0
Eastern structure	Fragment	85225	502835	481010	24.858	48	SC07		fr					Soap and sonic bath	No	Not used	Not used			0	0	0
Eastern structure	Bladelets	85234	502833	481011	24.813	48	SC07		blt					Soap and sonic bath	No	Not used	Not used		Very minor FeO/brown deposit staining	0	0	0
Eastern structure	Microburin	85314	502833	481010	24.837	49	SC07		mb	distal				Soap and sonic bath	Yes	Medium indet transverse	Med indet material transverse	Ventral 10, 11 DORSAL 04 05	Some brightness and randomly distributed smooth spots, with some rounding.	0	0	1
Central structure	Bladelets	85328	502825	481012	24.8	48	SC07		blt					Soap and sonic bath	No	Not used	Not used		FeO deposits, and brown/black deposits on edge, with some limited random PDSM smoothing away from edge	0	0	0
Western structure	Awl: MdF	85366	502802	481014	25.004	85	SC07		awl	m de f fr			*broken tip	Sonic bath and soap	Yes	HI transverse	Poss HI	Poss HI 06, 07 PDSM ventral 07	Looks similar to HI 30 mins ref micrographs	0	0	1
Eastern structure	Flake	85402	502835	481012	24.927	48	SC07		fl					Soap and sonic bath	No	Not used	Not used		PDSM smooth spots	0	0	0
Western structure	Bladelets	85410	502802	481015	24.967	85	SC07		blt					Soap and sonic bath	No	Not used	Not used			0	0	0
Eastern structure	Bladelet	85414	502835	481013	24.934	48	SC07		blt					Soap and sonic bath	Yes	Medium indet longitudinal	Medium indet material (longitudinal)	DORSAL 09 10 VENTRAL 06 05 04 03	Smooth bright polish in places, and associated removals but also what appears to be PDSM flat smoothing in places too, so indet. Appears generally longitudinal. Metallic striations also observed PDSM.	0	0	1
Eastern structure	Scraper	85427	502833	481012	24.919	48	SC07		sc	short				Soap and sonic bath	Yes	Medium indet transverse	Medium indet material scraping (minor)	VENTRAL 05 06 07 08	Faint polish, rounding and some minor bright-ish smoothing on very tip but not extensive or well developed. Likely HI but could be other material	0	0	1
Eastern structure	Fragment	85441	502833	481013	24.927	48	SC07		fr					Soap and sonic bath	No	Not used	Not used		PDSM smooth spots	0	0	0
Western structure	Burins	85539	502802	481014	24.996	85	SC07		b	double b				Soap and sonic bath	No	Not used	Not used	n/a	PDSM significant - smoothing, FeO and metallic striations/marks across a lot of surface both dorsal and ventral	0	0	0
Eastern structure	Fragment	85614	502833	481012	24.885	48	SC07		fr					Soap and sonic bath	No	Not used	Not used		FeO deposits	0	0	0
Eastern structure	Burins	85617	502833	481012	24.883	48	SC07		b	double ab on br				Soap and sonic bath	No	Not used	Not used	n/a	Some FeO, and metallic striations from PDSM but minor	0	0	0
Eastern structure	Flake	85670	502835	481013	24.988	48	SC07		fl					Soap and sonic bath	Yes	Soft/med indet transverse	Soft/med indet perforating	DORSAL 06 07 VENTRAL 07	Bright grainy polish on edge, some directionality seen on tip showing perforation. Rounding at edge looks like HI but not sufficiently developed to be diagnostic. FeO deposits on ventral.	0	0	1
Eastern structure	Blade	85694	502833	481013	24.891	48	SC07		bl					Soap and sonic bath	Indet	Indet	Indet - PDSM too extensive		PDSM smoothing extensive, although bright it is randomly distributed and covers high and low topography - so interepreted as PDSM smoothing, also FeO present. Some brightness of dorsal but hard to interpret if use related due to PDSM	0	0	0
Western structure	Bladelets	85749	502802	481015	25.048	85	SC07		blt					Soap and sonic bath	No	Not used	Not used		Metallic striations and scratches seen on ventral	0	0	0
Eastern structure	Scrapers/scrapers?	85798	502835	481013	24.966	48	SC07		sc	long				Soap and sonic bath	Yes	Soft indet transverse	Soft indet scraping	VENTRAL 05	Bright greasy looking polish on ventral but not well developed. Significant stone abrasion and scratching on rightside and some on left	0	0	1
Eastern structure	Bladelet	85817	502832	481012	24.87	48	SC07		blt					Soap and sonic bath	Yes	Soft indet	Soft indet material	VENTRAL 03 04 05 06	Very faint and undeveloped polish, seen more on ventral than dorsal but some on dorsal, could be longit direction? Bright polish but not developed enough, some minor removals	0	0	1
Eastern structure	Bladelets	85845	502834	481012	24.907	48	SC07		blt					Soap and sonic bath	No	Not used	Not used		FeO staining, minor over both aspects	0	0	0
Eastern structure	Blade	85852	502835	481012	24.888	48	SC07		bl					Soap and sonic bath	Yes	Soft/med indet transverse	Soft/med indet transverse	VENTRAL 10 11 DORSAL 03 04	Rounded edges with grainy texture but not well developed, some minor areas of interlinking, on both dorsal and ventral. Poss cutting HI but not sufficiently developed for accurate interpretation	0	0	1
Eastern structure	Burin spalls	85883	502834	481013	24.923	48	SC07		bs	prim				Soap and sonic bath	Yes	BO + ME longitudinal	BO + ME longit	VENTRAL 04 05	Appears to be a butchery tool - some areas of flat BO polish alongside greasy polish (ME?) - cutting as mostly longitudinal BUT PDSM covers dorsal surface so perhaps should not include?	0	0	1
Eastern structure	Blade	85889	502833	481012	24.886	48	SC07		bl				BURNT on proximal?? *poss chemical clean needed - residue widespread both sides and edges but doesn't appear significantly with polish?	Soap and sonic bath	Yes	BO transverse	BO grooving(?) + cutting	DORSAL 06 05 04 VENTRAL 07	Dorsal distal tip complete smoothing (appears BO) transverse direction + bright greasy polish whith areas of smoother topography along left edge - oblique/transverse, relatively non invasive	0	0	1
Eastern structure	Bladelets	85894	502833	481011	24.865	48	SC07		blt					Soap and sonic bath	No	Not used	Not used		Minor FeO staining and brown spots	0	0	0
Eastern structure	Microlith	85895	502833	481011	24.865	48	SC07		mi	obp				Sonic bath and soap	Yes	?BO longitudinal + HA	HA side projectile? (BO contact?)	DORSAL 09 10 11 12 03 04 VENTRAL 08 09 10 11 12 03 04 05	Lots of polish on removals - smoothing, and edge rounding on right side (dorsal), contact edge for side projectile. Smooth polish interpreted as BO and rounding/grainy polish as HI. No MLITs that could be seen but pretty sure HA with possibly AN haft as quite similar too pics in Rots. But can't be sure as could be binding + HA?	0	0	2
Eastern structure	Bladelets	85952	502834	481012	24.903	48	SC07		blt					Soap and sonic bath	Yes	HI (fresh) longit + BO	HI longitudinal + BO at different edge	DORSAL 09 10 11 VENTRAL 05 04 03	Very heavy rounding and bright across most of edge, but towards proximal there is bright interlinking and less rounding, on high points, similar to BO. So interpreted as two separate uses?			2
Eastern structure	Bladelet	85953	502834	481012	24.909	48	SC07		blt					Soap and sonic bath	No	Not used	Not used			0	0	0
Eastern structure	Microliths	85955	502834	481012	24.913	48	SC07		mi	obp			Some deposit adhereing after ventral proximal end	Soap and sonic bath	Yes	BO longitudinal and transverse	BO longitudinal/transverse + HA?	Ventral 07, 08, 09 DORSAL 07	Very smooth bright polish on tip, around tip removal interp as BO. but associated with randomly distributed brightness and smoothing across surface. FeO polish deposits present	0	0	1
Western structure	Awl: MdF	85969	502803	481014	24.961	85	SC07		awl	m de f				Soap and sonic bath; chemical	Yes	Soft/med indet material	Soft/med indet material	PDSM 6, 8 Removals 09	Possible use - broken tip spall and microremovals near to tip. Minor, not overly well developed polish but areas of interlinking on high points near tip - likely PDSM			1
Eastern structure	Blade	85980	502834	481013	24.906	48	SC07		bl					Soap and sonic bath	Yes	WO cutting	WO cutting	DORSAL 03 VENTRAL 11	Initial stages of WO polish development, transvers directionality with longitudinal striations - key area = left edge proximal portion	0	0	1
Central structure	Scrapers/scrapers?	85982	502828	481013	24.905	48	SC07		sc	double				Sonic bath and soap	Yes	BO transverse + ME longitudinal (separate areas of use)	BO scraping + ME cutting (separate areas of use)	VENTRAL 04 08 09	Some faint brightness with topographic change but minor so could be abrasion from deposition	0	0	1
Eastern structure	Blade	86018	502835	481011	24.8404	125	SC08		bl				** WELL DEVELOPED	Soap and sonic bath	Yes	SIPL transverse	SIPL scraping	DORSAL 03 04 VENTRAL 10 11	Very well developed and clear SIPL polish, small removals and polish in some areas extends slightly beyond removals. Some striations in polish too, similar to nettle. Dorsal is in more developed but over a more concentrated small area than ventral. Oblique directionality on ventral and dorsal mixture of transverse and longitudinal.	75	1	2
Eastern structure	Flake	86037	502835	481011	24.8533	124	SC08		fl					Soap and sonic bath	No	Not used	Not used		PDSM dull smoothing, perhaps from other flint. Metallic scratching too.	4	2	0
Eastern structure	Fragment	86127	502834	481013	24.916	48	SC07		fr					Soap and sonic bath	Indet	Indet	Indet	VENTRAL 10 coordinate	Faint grainyness and rounding on edge, but associated with FeO staining so hard to tell if use related. FeO staining and deposit	0	0	0
Eastern structure	Bladelet	86133	502834	481013	24.936	48	SC07		blt					Soap and sonic bath	Yes	Soft/med indet material longitudinal	Soft/med indet longit	DORSAL 03 04 06 VENTRAL 10	Grainy brightness and some very faint brightness on dorsal, longitudinal directionality, non-invasiveness. Not developed sufficiently for diagnostic interp	19	2	1
Awls	Awl	86195	502829	481015	24.859	48			awl	oblique bitruncation	N			Soap and sonic bath	Yes	Medium indet material	Medium indet material	DORSAL 09 VENTRAL 09 10	Rounding so interpreted as medium material, but tip snapped so very little polish surviving. FeO staining too.			1
Eastern structure	Bladelet	86197	502832	481012	24.868	48	SC07		blt				*** GREAT BO POLISH	Sonic bath and soap	Yes	BO transverse	BO scraping	VENTRAL 10 11 DORSAL 04	Very well developed and clear BO polish, best example seen. Oblique directionality, very evident on ventral, only removals and very faint on dorsal. Some invasiveness, beyond removals on high points. Polish associated with curve of blade,	0	0	1
Eastern structure	Microlith	86199	502831	481012	24.874	48	SC07		mi	obp/trap				Soap and sonic bath	Yes	?ME longitudinal	HA side projectile ME?	DORSAL 10 VENTRAL 04 10 11	Longitudinal greasy polish seen on contact side, brightness with some striations on dorsal. Ventral 10 11 interpreted as HA as some polish/rounding as well as two smooth linear bands/striations interpreted as HA striations in line with Rots. Small bit covered in white patina. FeO staining observed. No MLITS but longitudinal direction	0	0	2
Eastern structure	Bladelet	86205	502834	481012	24.875	48	SC07		blt					Soap and sonic bath	No	Not used	Not used		FeO staining and some dull smoothing	0	0	0
Eastern structure	Bladelets	86219	502833	481012	24.877	48	SC07		blt					Soap and sonic bath	Yes	BO longitudinal	BO longitudinal (cutting?)	VENTRAL 10 11 DORSAL 03 04	Removals on edge observed with naked eye and associated polish seen, with larger removals. Hard contact material, and appears to have longitudinal directionality, both on ventral and dorsal aspects. Appears to be a mixture of polish and PDSM as there are some larger less directional patches of smoothing towards the distal	0	0	1
Eastern structure	Bladelet	86231	502832	481012	24.879	48	SC07		blt					Soap and sonic bath	Yes	Soft/med indet longitudinal and transverse	Soft/med indet longitudinal and transverse	DORSAL 04 03 VENTRAL 11	Grainy greasy brightness on high topography on edge, both dorsal and ventral. Not very invasive but areas of interlinking. Both transverse and longitudinal directionality. Not well developed so indeterminate, some removals and so soft/medium.	0	0	1
Eastern structure	Bladelet	86285	502832	481010	24.785	51	SC07		blt					Soap and sonic bath	Yes	ME + BO longitudinal	ME + BO longitudinal (butchery)	DORSAL 10 11 VENTRAL 04 03	Not overly well developed but grainy polish, not overly bright and some areas of interlinking and brighter smoother spots (BO). Longitudinal directionality generally seen, some faint striations seen in places too in direction of polish. FeO staining, metallic striations and PDSM dull smoothing seen on both dorsal and ventral.	0	0	1
Eastern structure	Bladelet	86327	502831	481013	24.853	48	SC07		blt					Soap and sonic bath	No	Not used	Not used		FeO staining	0	0	0
Eastern structure	Burin	86328	502831	481013	24.86	48	SC07		b	db				Sonic bath and soap	Yes	HI perforating	HI (+ poss additive) perforating	DORSAL 05 VENTRAL 09	Bright rounded edge to tip with some interlinking and smooth aspects on surface. Dorsal shows obvious striations running perpendicular with bright polish. Possible additive?	0	0	1
Western structure	Microliths	86382	502802	481014	24.964	85	SC07		mi	obp				Soap and sonic bath	No	Not used	Not used		Some fine metallic striations	0	0	0
Eastern structure	Bladelet	86411	502835	481013	24.897	48	SC07		blt					Soap and sonic bath	Yes	Medium indet transverse	Medium indet material transverse	VENTRAL 03 04 DORSAL 10	Smoothing on edge on ventral, appears on high points rather than random, also seemed to have directionality - transverse. Removals and bright polish within removals, and on upper edge - likely BO but PDSM interaction elsewhere meant indeterminate interpretation	0	0	1
Eastern structure	Bladelet	86421	502831	481012	24.871	48	SC07		blt					Soap and sonic bath	Yes	Soft/med indet longitudinal and transverse	Soft/med indet longitudinal and transverse	VENTRAL 10 11 DORSAL 04	Grainy brightness and some very faint brightness on dorsal, some minor interlinking longitudinal directionality, non-invasiveness. Not developed sufficiently for diagnostic interp, associated with removals. Flat dull PDSM observed on dorsal	0	0	1
Eastern structure	Axe	86473	502832	481011	24.792	49	SC07		axe	tr				Soap and sonic bath	Yes	WO longitudinal + HA?	WO cutting + HA traces	DORSAL 05 06 08 09 14 VENTRAL 08 09 10 06	Bright rounded edges to ridges. some interlinking on protruding edges. HA polish possibly observed on dorsal proximal end, very bright polish extensive and developed, could be resin or plant wrappings as looks a little planty, but think it's hafting.	0	0	2
Eastern structure	Flake	86515	502834	481014	24.942	48	SC07		fl					Soap and sonic bath	No	Not used	Not used		Extensive metallic striations PDSM	0	0	0
Western structure	Awl: MdF	86669	502802	481013	24.846	85	SC07		awl	m de f				Soap and sonic bath; chemical	Indet	Indet	Indet (PDSM)	Likely PDSM 03, 04	Some striated greasiness on flint edge, some directionality in striations. Likely PDSM polish rather than use related. PDSM in discrete areas			1
Eastern structure	Bladelet	86706	502834	481012	24.887	48	SC07		blt				** GOOD EXAMPLE	Soap and sonic bath	Yes	PL transverse	PL transverse	VENTRAL 09 10 11 DORSAL 04 03	- planing, bright interlinked and very invasive on ventral polish, domed in areas and striations running transversely through polish, appears more like nettle than SIPL plants? Some FeO spots on dorsal and ventral but no interferences with polish.	0	0	1
Eastern structure	Bladelets	87000	502834	481012	24.867	48	SC07		blt					Soap and sonic bath	No	Not used	Not used		FeO staining and deposits observed, as well as black/brown deposits. Some minor PDSM smoothing on dorsal	0	0	0
Eastern structure	Bladelet	87005	502832	481012	24.873	48	SC07		blt					Soap and sonic bath	Yes	WO transverse	WO planing/grooving	VENTRAL 10 11 DORSAL 04 03	Clear WO polish, in areas more continuous than others, but not invasive. Bright and interlinked, domed largely. Looks very similar to WO grooving example in Rots prehension book, not invasive enough for PL.	0	0	1
Eastern structure	Blade	87122	502833	481012	24.857	48	SC07		bl					Soap and sonic bath	Yes	BO longitudinal and transverse	BO - scraping/cutting poss HA proximal end	VENTRAL 05, 06, 07 poss HA 03	Significant removals on edge towards distal end, associated with bright flat polish interpreted as BO - directionality difficult, some places transverse others appears longit. Dorsal polish not as developed, so poss not cutting? FeO observed. Possible HA polish with bright and striated polish, but hard to observe on opposite edge due to raw material	0	0	2
Eastern structure	Fragment	87133	502834	481012	24.881	48	SC07		fr					Soap and sonic bath	No	Not used	Not used		Metallic striations PDSM	0	0	0
Eastern structure	Blade	87175	502832	481013	24.853	48	SC07		bl					Soap and sonic bath	Yes	Medium indet	Med indet material	VENTRAL 05 06 (most well developed)	Some polish associated with removals, assumed to be usewear VENTRAL 05 06 , but some looks a bit like PDSM with random distribution. Not very well developed so hard to be diagnostic Directionality tricky but seems to be transverse on ventral leftside, longitudinal on dorsal in places?	0	0	2
Eastern structure	Burins	87177	502832	481012	24.841	48	SC07		b?	ab on br				Soap and sonic bath	No	Not possible	PDSM smoothing extensive on ventral aspect, difficult to id any use	PDSM VENTRAL 02, 03, 04, 05		0	0	0
Eastern structure	Bladelet	87200	502833	481013	24.901	48	SC07		blt					Soap and sonic bath	Yes	PL transverse	PL transverse - planing, scraping	DORSAL 03 04 05 VENTRAL 10 11	Bright polish, rounding/doming on edge but interlinked continuous polish, striations through polish, some removals but not very extensive. Look similar to van Gijn flax polish, obviously not flax but perhaps grassy plant, not silc.	0	0	1
Eastern structure	Microlith	87246	502832	481014	24.871	48	SC07		mi	tr				Soap and sonic bath	Indet	Indet	Indet - poss HA	DORSAL 03 07 VENTRAL 06 07 09 10	Edge damage significant without polish development, difficult to know if edge damage is from use or PDSM, so indet use. Areas of heavy rounding could be HA but unsure. FeO staining spots observed.	0	0	1
Eastern structure	Bladelet	87254	502831	481013	24.868	48	SC07		blt					Soap and sonic bath	Yes	WO longitudinal	WO longitudinal	DORSAL 04 VENTRAL 10 11	Smooth domed polish, not very bright but seen alongside removals, not flat. Interpreted as WO (perhaps more dry/seasoned than fresh), concentrated in one area limited.	0	0	1
Eastern structure	Fragment	87299	502833	481012	24.897	48	SC07		fr					Soap and sonic bath	Yes	ME longitudinal	ME longitudinal	DORSAL 10 VENTRAL 04	Greasy bright polish and associated removals	0	0	1
Eastern structure	Scraper	87384	502832	481013	24.874	48	SC07		sc	fr				Soap and sonic bath	Yes	Medium indet transverse	Medium indet material scraping	DORSAL 06 07 VENTRAL 05 07	Very faint rounding and limited brightness, on dorsal high points areas of smoothing, possible additive or contact material. Limited use it appears. FeO deposits too.	0	0	1
Eastern structure	Microliths	87389	502834	481012	24.894	48	SC07		mi	obp				Soap and sonic bath	No	Not used	Not used		Some faint FeO deposits, as wll as black spots	0	0	0
Eastern structure	Bladelet	87409	502833	481013	24.911	48	SC07		blt					Soap and sonic bath	Yes	PL/soft WO transverse	PL/fresh WO scraping	DORSAL 03 VENTRAL 10 11	Not overly bright polish but smooth and oblique. Not very invasive and it is not continuous over edge, with removals, so not siliceous plant if plant. Lacks polish on dorsal, so could be underdeveloped or perhaps fresh WO? FeO observed both sides and areas of white patina.	0	0	1
Eastern structure	Microburin	87418	502833	481013	24.866	48	SC07		mb	pd				Sonic bath and soap, and chemical	Yes	ME longitudinal	ME cutting	Dorsal 05, 06, Ventral 09, 10	Bright greasy polish associated with removals on dorsal, and just removals observed on ventral. Not extensive but looks greasy and not very invasive. Poss meat? Longitudinal directionality	0	0	1
Eastern structure	Blade	87428	502832	481013	24.906	48	SC07		bl					Soap and sonic bath	No	Not used	Not used	-		0	0	0
Eastern structure	Scraper	87561	502834	481012	24.861	48	SC07		sc	short				Soap and sonic bath	Yes	Soft/med indet transverse	Soft/med indet material scraping	VENTRAL 04 05 06	Limited areas of smoothing, not developed rounding on edge but brightness and beginnings of polish seen on edge on ventral, scraping likely with some minor rounding. Difficult to see any polish on dorsal.	0	0	1
Eastern structure	Bladelets	87582	502834	481012	24.845	48	SC07		blt					Soap and sonic bath	No	Not used	Not used		FeO staining in blobs across ventral	0	0	0
Eastern structure	Bladelet	87586	502834	481012	24.852	48	SC07		blt					Soap and sonic bath	No	Not used	Not used		Metallic PDSM and FeO staining	0	0	0
Eastern structure	Bladelet	87672	502834	481012	24.918	48	SC07		blt					Soap and sonic bath	Yes	Soft indet longitudinal	Soft indet material longitudinal	DORSAL 10 VENTRAL 03 04	Very minor and undeveloped polish and use, brightness and some change in texture with some minor removals.	19	1	1
Eastern structure	Blade	87688	502832	481013	24.851	48	SC07		bl					Soap and sonic bath	Indet	Indet	Indet - PDSM too extensive		PDSM - metallic striations, smoothing randomly distributed, some microremovals which could suggest use related but PDSM too extensive	0	0	2
Eastern structure	Bladelet	87694	502834	481013	24.844	48	SC07		blt				** WELL DEVELOPED and BO craft tool?	Sonic bath and soap	Yes	BO longitudinal and transverse	BO cutting and grooving, craft tool?	DORSAL 03 04 07 08 VENTRAL 05 07 09 10 11	Bright smoothing and rounding, removals and on high points, clear comet tails but hard to photograph. Some FeO staining	0	0	1
Eastern structure	Bladelet	87697	502831	481012	24.831	48	SC07		blt					Sonic bath and soap	Yes	BO transverse	BO scraping	DORSAL 03 04 VENTRAL 10 11	Smoothing and removals, greasy looking polish with flattish appearance, bright ish and corresponds with slight curvature of bladelet.	0	0	1
Eastern structure	Bladelets	87725	502833	481012	24.844	48	SC07		blt					Soap and sonic bath	No	Not used	Not used		Metallic striations at distal	2	3	0
Western structure	Microburin	87730	502803	481014	24.874	85	SC07		mb	prox				Soap and sonic bath	No	Not used	Not used		Minor iron oxide and some metallic striations	0	0	0
Eastern structure	Bladelets	87779	502834	481012	24.808	48	SC07		blt					Soap and sonic bath	Indet	Indet	Indet	VENTRAL 10	PDSM brightness across a lot surface both dorsal and ventral, but also removals and some brightness associated with removals, some greasy polish - but hard to interpret due to PDSM	0	0	0
Eastern structure	Microlith	87800	502832	481012	24.803	48	SC07		mi	obp				Sonic bath and soap	Yes	?BO longitudinal + HA	HA side projectile? (BO contact?)	DORSAL 03 04 05 08 10 VENTRAL 09 10 11 04	Striated smooth polish on protruding edges and near removals, interpreted as BO contact, longitudinal directionality clear but not MLITs so interpreted as side projectile. HA polish possibly seen on long other edge, also with striations in polish. Bright polish, but not developed enough for interpretation of type of HA. FeO staining seen.	0	0	2
Western structure	Blade	87830	502803	481014	24.92	85	SC07		bl					Soap and sonic bath	Yes	Med/hard indet longitudinal	Med/hard indet longitudinal	DORSAL 03 VENTRAL 10 11	Some areas of smoothing and also PDSM due to two flints being kept in one bag together	0	0	1
Eastern structure	Blade	89601	502831	481012	24.8799	125	SC13	F3	bl					Soap and sonic bath	No	Not used	Not used		PDSM smoothing and extensive black spots seen across surface, especially on ventral	0	0	0
Eastern structure	Microliths	89752	502834	481010	24.7596	125	SC08		mi	obp				Soap and sonic bath	Yes	ME + BO longitudinal	ME + BO longitudinal	Dorsal 03, 04, 05 VENTRAL 09 10	Some possible use-related polish on predominantly dorsal, some faint striations running longitudinally on edge, and some brightbess on edge and some smoothing, but not very well developed Also FeO iron oxide present in some areas, towards distal	0	0	1
Eastern structure	Bladelets	90154	502834	481011	24.8465	125	SC08		blt					Soap and sonic bath	Yes	Soft/med indet material longitudinal	Soft/med indet material poss cutting?	VENTRAL 03 04 DORSAL 10	Consistent removals on both dorsal and ventral, similar location indicating use and possible cutting direction due to even removals on both aspects. The removals are not invasive, and no polish is clear so interpreted as soft/med material. FeO staining and brown/black deposits observed on both aspects, particularly at distal	0	0	1
Eastern structure	Bladelets	90166	502833	481012	24.7979	125	SC08		blt	*very small				Soap and sonic bath	No	Not used	Not used		Faint FeO staining and some minor metallic spots	0	0	0
Eastern structure	Bladelets	90264	502832	481011	24.7665	125	SC08		blt					Soap and sonic bath	No	Not used	Not used		FeO deposits and black/brown deposits observed on both dorsal and ventral	0	0	0
Eastern structure	Microliths	90395	502834	481011	24.7833	125	SC08		mi	trap				Soap and sonic bath	No	Not used	Not used		FeO deposits observed and a striation in interior of flint (likely PDSM)	0	0	0
Awls	Awl	90515	502841	481012	24.7869				awl	m de f	N			Soap and sonic bath	Yes	MIN (not shale)	Mineral not shale, possibly amber	DORSAL 07 04 VENTRAL 06 07 08	Several removals at tip and used after removals, removals likely from use. More developed on dorsal on ridges, smooth with some interlinking but not really rounding or domed. Looks quite similar to amber but tentative. PDSM smoothing and FeO staining.			1
Eastern structure	Microliths	90637	502832	481011	24.8936	125	SC08		mi	obp				Soap and sonic bath	No	Not used	Not used		Smooth spots towards proximal, seen on both dorsal (03 coordinate) and ventral possible use related, but appearance suggests PDSM (dull and on high and low points). Iron oxide spots observed randomly across flint surface, and some smoothing patches near edge but interpreted as not use related.	0	0	0
Eastern structure	Bladelets	90707	502834	481012	24.9464	125	SC08		blt					Soap and sonic bath	No	Not used	Not used		Some PDSM brightness across surface, and brown deposits	13	3	0
Eastern structure	Bladelets	90784	502834	481011	24.7762	125	SC08		blt					Soap and sonic bath	No	Not used	Not used			13	2	0
Eastern structure	Blade	90863	502834	481010	24.7829	125	SC08		bl					Soap and sonic bath	Yes	Multi-use - HI + BO transverse WITH SIPL	HI + BO (butchery tool) PLUS SIPL	DORSAL 03 04 VENTRAL 09 10 11	Extensively used, well developed polish - mixture of compelte shearing and then a smudgy undulating polish. Mostly in transverse direction - BO + HI --> similar to SC 96440 which A interpreted as HI + MIN . SIPL on central 09 coordinates, with inclusions	0	0	2
Eastern structure	Burin spalls	90865	502835	481011	24.7944	125	SC08		bs	2ndry				Soap and sonic bath	Yes	ME + ?BO	ME + BO?	DORSAL 03 04 VENTRAL 10 11		0	0	1
Eastern structure	Blade	90866	502835	481010	24.7854	125	SC08		bl					Soap and sonic bath	Yes	SIPL transverse	PL siliceous	DORSAL 08 09 VENTRAL 05 06 10 11	Extensive and invasive - polish along left edge is rounded and smoothed poss siliceous plant/wood (inc. faint striations within polish, clear transverse directionality) - also seen at 10 11 ventral	0	0	1
Eastern structure	Bladelets	90876	502834	481012	24.8404	125	SC08		blt					Soap and sonic bath	No	Not used	Not used		Some small spots of FeO staining on both dorsal and ventral aspects	0	0	0
Eastern structure	Scrapers/scrapers?	91176	502834	481010	24.6946	125	SC08		sc	long				Sonic bath and soap	Yes	BO transverse	BO scraping	DORSAL 10 VENTRAL 05 04 03	BO scraping on ventral bright and smooth pol, limited to very edges and high topogrraphy.	0	0	1
Eastern structure	Bladelets	91178	502834	481010	24.7934	125	SC08		blt					Soap and sonic bath	No	Not used	Not used		Metallic spots and PDSM smoothing, FeO staining on both dorsal and ventral	0	0	0
Eastern structure	Microburin	91219	502835	481012	24.7475	144	SC08		mb	prox				Soap and sonic bath	No	Not used	Not used		Iron oxide deposits on numerous edge and surfaces both dorsal and ventral	0	0	0
Eastern structure	Burin spalls	91242	502832	481012	24.7858	125	SC08		bs	prim				Soap and sonic bath	No	Not used	Not used	-	No microwear, some residue spots	0	0	0
Eastern structure	Blade	91243	502833	481012	24.7945	125	SC08		bl					Soap and sonic bath	No	Not used	Not used	-	Appears to have not been used - but also material of flint makes it very hard to see polish if it was there	0	0	0
Eastern structure	Bladelets	91367	502834	481012	24.8397	125	SC08		blt					Soap and sonic bath	No	Not used	Not used		White patination over large parts of both ventral and dorsal aspects, where there isn't white patina, there is no clear sign of us but some removals, observable with naked eye. FeO staining and deposits observed	0	0	0
Eastern structure	Bladelets	91413	502833	481012	24.7944	149	SC08		blt					Soap and sonic bath	Yes	BO transverse	BO grooving	VENTRAL 06 07	Bright smooth polish, with slight greasy appearance and with striations at distal tip, with similar less well developed polish seen anticlockwise from the distal point, at very edges of ventral aspect. Not seen on dorsal, except for two smooth spots located slightly away from the edge	0	0	1
Eastern structure	Bladelets	91417	502833	481012	24.791	149	SC08		blt					Soap and sonic bath	No	Not used	Not used		FeO staining and deposits, and brown deposits across edge	0	0	0
Eastern structure	Bladelets	91419	502833	481012	24.7921	149	SC08		blt					Soap and sonic bath	No	Not used	Not used		Metallic striations and some PDSM smoothing at proximal and some faint FeO and black spots	0	0	0
Eastern structure	Scrapers/scrapers?	91420	502833	481012	24.7581	149	SC08		sc	double				Sonic bath and soap	Yes	?FI transverse and longitudinal	FI? cutting/scraping	DORSAL 03 04 10 11 VENTRAL 04 06 08 10 11	Not very well developed across all edges - left side evidence of striations in parallel with the edge onh both dorsal and ventral, interpreted as FI as bright too - similar to van Gijn Fish fact or fiction paper?	0	0	2
Awls	Awl	91454	502837	481016	24.7763				awl	m de f	N			Soap and sonic bath	Yes	HI	HI + additive?	DORSAL 06 07 VENTRAL 06 07	Diagonal removal at tip, rotational movement, very similar to reference collection HI on tip, but areas on dorsal where brighter more interlinked polish seen. Interpreted as additive and HI as not domed enough for WO, not greasy enough for BO, and not striated or interlinked enough for MIN shale. FeO staining observed both aspects			1
Eastern structure	Scrapers/scrapers?	91526	502833	481012	24.824	149	SC08		sc	fr				Soap and sonic bath	Yes	Medium indet transverse	Med indet scraping	DORSAL 04 VENTRAL 04 10	brightness along right edge and some smoothing on left edge, but not well developed to sufficiently id. metallic stritations observed too	0	0	1
Eastern structure	Bladelets	91541	502833	481012	24.7575	149	SC08		blt					Soap and sonic bath	No	Not used	Not used		Some minor FeO staining and some minor technological smooth striations on proximal	0	0	0
Eastern structure	Microburin	91768	502832	481011	24.7418	149	SC08		mb	prox				Soap and sonic bath	No	Not used	Not used		Iron oxide brownish deposits, metallic scratches on some areas of edge too	0	0	0
Eastern structure	Burin spalls	91831	502832	481012	26.0735	149	SC08		bs	2ndry				Soap and sonic bath	No	Not used	Not used	-	Proximal end evidenced PDSM traces - randomly distributed shearing of topography, mainly on high points	0	0	0
Eastern structure	Bladelets	91844	502834	481012	24.8429	149	SC08		blt					Soap and sonic bath	No	Not used	Not used		FeO staining on both aspects	0	0	0
Eastern structure	Bladelets	91846	502834	481012	24.8151	149	SC08		blt					Soap and sonic bath	Yes	BO + HI transverse	BO + HI scraping (butchery tool?)	VENTRAL 03 04	Concentrated on protruding edge, rounded edges and invasive transverse flat pitted polish, overly bright but interpreted as BO due to pits and flatness, similar to pic of SC95542 postglacial, mainly on ventral so interpreted as scraping. Some bright striations extending into flint in 03	0	0	1
Eastern structure	Bladelets	92190	502835	481011	24.8367	125	SC08		blt					Soap and sonic bath	No	Not used	Not used		Some metallic spots and black and FeO staining on both dorsal and ventral aspects	54	3	0
Eastern structure	Microburin	92198	502835	481011	24.8448	125	SC08		mb?					Soap and sonic bath	No	Not used	Not used		Iron oxide deposits, some small smooth spots	0	0	0
Awls	Awl	92402	502797	481003	23.5203		SC10		awl	m de f	N			Soap and sonic bath	Yes	MIN	MIN	DORSAL 06, 07, 08 coordinates	Heavy rounding and some areas of smoothing on high points, some faint striations, looks more similar to MIN than HI but could still be HI as not particular well developed. Iron oxide on dorsal retouch			2
Awls	Awl	92936	502820	481004	24.0889				awl	m de f	N			Soap and sonic bath	Yes	Indet	Indet	VENTRAL 05 09 10	Indet as tip snapped significantly and very little surviving traces of any use. Some faint bright rounding on corner of snap but not developed or diagnostic enough. Some bright polish spots on mid point towards proximal but again not developed enough to see if HA. FeO staining and possible PDSM smoothing on ventral			1
Western structure	Bladelets	92981	502801	481015	25.0762	308	SC13		blt					Soap and sonic bath	Yes	WO transverse and longitudinal	WO (long and trans)	DORSAL 10 11	Lots of staining and deposits of FeO on ventral, making it hard to see potential polish but clear on dorsal. Bright and often smooth domed polish on very edge and on high points, looks very similar to SC94461 (postglacial)	0	0	1
Western structure	Bladelets	92984	502801	481015	25.0686	308	SC13	E30	blt					Soap and sonic bath	No	Not used	Not used		FeO spots and staining	0	0	0
Western structure	Bladelets	93259	502801	481016	25.078	308	SC13	F30	blt					Soap and sonic bath	No	Not used	Not used		FeO observed ventral aspect	0	0	0
Western structure	Awl: MdF	93267	502801	481016	25.0926	SC13	308	F31	awl	m de f				Soap and sonic bath; chemical	No	Not used	Not used	PDSM 6,7	No discernible use related polish, PDSM present			1
Western structure	Burins	93384	502801	481015	25.0245	308	SC13	E29	b	ab on nat				Soap and sonic bath	No	Not used	Not used	n/a	PDSM smoothing and FeO deposits (macro visible)	0	0	0
Western structure	Burin spalls	93468	502801	481017	25.0823	308	SC13	F31	bs	prim				Soap and sonic bath	No	Not possible	Not possible (raw material/PDSM)	-		0	0	0
Awls	Awl	93521	502805	481011	24.6635	308	SC13		awl	misc - borer	Y	Multi-purpose plant craft tool. nearly every edge utilised. Mostly sipl (longit and trans) but also scraping of a medium hard wood (green wood?) with narrow distribution suggesting twig size - poss de-barking. The sipl is similar to fresh reed polish (fl	*rounded tip	Soap and sonic bath	Yes	WO	WO (+ poss BO?)	Ventral 05, 06, 09, 08 + 10	WO polish observed on significant areas of the tool, dorsal and ventral Flat smooth polish observed on distal tip - looks very BO like as bright. Ventral 07, 08 09 possibly PDSM or contact with hard stone? PDSM flat polish towards proximal end on ventral			1
Western structure	Bladelets	93692	502803	481017	25.0442	308	SC13	H30	blt	*slightly curved				Soap and sonic bath	Yes	Soft/med indet	Soft/med indet material	VENTRAL 08 09 DORSAL 04 05	Towards curve of distal end, polish observed on both dorsal and ventral, quite bright but mixture of smoother/domed areas and greasier polish (but could be less well developed same polish?), possibly WO but not developed enough to be positive. Not very invasive but seen across higher and lower topography. FeO staining	0	0	1
Awls	Awl	93991	502801	481012	24.7453	308	SC13		awl	m de f	Y	Piercing, drilling mineral. Shale? Lot of crushing at tip. Traces are comparable with an experimentally used borer (Leiden Exp 1680) which was used to on slate. The meche and the borer have a similar polish distribution. However, the traces on the mech		Soap and sonic bath	Yes	MIN	MIN + poss WO - dual use?	Dorsal 07, 08 and ventral 06, 07, 08	mixture of striated rounded polish, which looks like MIN and some areas of smoothing, possible WO, but could be PDSM			1
Western structure	Burins	94171	502802	481016	25.0273	308	SC13	F30	b	double ab on tr and break				Soap and sonic bath	Yes	BO + ME (HI)	Butchery - BO, ME and poss HI	DORSAL 10, 11, 12	Developed longitudinal BO pol associated with greasy pol at 11 coordinate, and becomes more greasy and less BO towards 12. Invasive, bright and mixture of interlinked pol and greasy pol. FeO deposits and metallic striations observed	0	0	2
Western structure	Microliths	94176	502802	481016	25.0277	308	SC13		mi	obp dist unfin?				Soap and sonic bath	Yes	ME longitudinal (MLITs)	ME longitudinal (poss MLITs)	Ventral 06, 09, 10, 11	Use related polish bright polish, largely limited to edge, but not seen on dorsal and distribution is quite random. FeO staining observed	0	0	1
Awls	Awl	94227	502801	481009	24.3999	308	SC13		awl	double m de f	Y	mineral	*flake removed on ventral aspect on distal end. Proximal is totally broken	Soap and sonic bath	Yes	MIN	MIN (not intensive)	Dorsal and ventral 07 coordinate	. Iron oxide present on dorsal proximal and associated metallic striations and abrasion on ventral too.			1
Awls	Awl	94298	502798	481009	24.233	310	SC13		awl	m de f	Y	Cutting/scraping plants indet. Aimee to query		Soap and sonic bath	Yes	WO	WO	Dorsal 06, 07	On dorsal, polish looks like beginning to develop WO polish, domed polish on higher topography points on distal tip. Ventral tip appears more undeveloped. Iron oxide on ventral and dorsal but not on edges or seeming to obscure polish			0
Western structure	Microburin	94301	502802	481016	25.004	308	SC13	G29	mb	prox				Soap and sonic bath	No	Not used	Not used		PDSM smoothing observed on ventral. Minor iron oxide towards proximal end	0	0	0
Western structure	Bladelets	94303	502802	481016	25.011	308	SC13		blt					Soap and sonic bath	No	Not used	Not used		Some brightness but appears associated with technological processes rather than use	0	0	0
Western structure	Bladelets	94305	502800	481016	25.0347	308	SC13	D30	blt					Soap and sonic bath	No	Not used	Not used		FeO staining observed on ventral and dorsal	0	0	0
Western structure	Bladelets	94320	502800	481016	25.0354	308	SC13	D30	blt					Soap and sonic bath	No	Not used	Not used			0	0	0
Western structure	Scrapers/scrapers?	94323	502802	481016	24.9964	308	SC13	G29	sc	short				Soap and sonic bath	Yes	Hard indet transverse	Hard indet scraping	VENTRAL 04 05	Some discrete interlinking and associated removals but very faint and unclear if use related as undeveloped and not continuous. Poss BO	0	0	1
Western structure	Microburin	94328	502800	481016	25.0476	308	SC13	E30	mb					Soap and sonic bath	No	Not used	Not used		Iron oxide deposits, metallic striation and discrete smoothing	0	0	0
Awls	Awl	94395	502819	481003	23.976	310			awl	double m de f	Y	hide - Mineral and possibly animal hide? piercing tool, similar traces to 94227		Soap and sonic bath	Yes	HI + MIN	HI (+ min?)	DORSAL 07 08 VENTRAL 06 07 08	HI polish on end with removals, used after removals. Some striations on hihg points near tip, could be MIN underdeveloped. FeO staining on both dorsal and ventral			1
Western structure	Blade	94445	502802	481017	25.0389	308	SC13	G31	bl					Soap and sonic bath	Yes	ME + HI	ME + HI	DORSAL 11 10 VENTRAL 03 04	Faint greasy looking polish on dorsal right edge - ME - discrete spots, with rounding and some faint brightness associated with HI	0	0	1
Western structure	Blade	94461	502800	481016	25.0003	308	SC13	D31	bl		Y	De barking bast, cutting wood		Soap and sonic bath	Yes	WO cutting	WO cutting and debarking	VENTRAL 03, 05, 06, 07, 10, 11, 12	WO cutting polish appears mainly on ventral right side 10, 11, 12 and de-barking seems more on ventral left side 03, 05, 06, 07. Some FeO oxide staining observed towards distal tip	0	0	1
Western structure	Microburin	94537	502802	481016	25.0017	308	SC13	G29	mb	distal				Soap and sonic bath	No	Not used	Not used		Iron oxide and metallic striations observed, and an area of smoothing	0	0	0
Western structure	Microliths	94552	502802	481015	25.0211	308	SC13		mi	obp with bulb				Soap and sonic bath	Yes	BO + ME longitudinal and transverse	BO + ME longitudinal and trans	Dorsal 03, 04, 05 Ventral 07, 08, 09, 10	Poss projectile, mixture of smoothing on distal tip and bright, but not very well developed polish and associated removals on ventral right side. Some possible MLITs on dorsal towards distal too, so if projectile it would have been a side point hafted - composite tool	0	0	2
Western structure	Strike-a-light	94619	502802	481017	25.0406	308	SC13	F30	s-a-l	on old core				Sonic bath and soap	Yes	Mineral	S-a-l	DORSAL 9, 10, 15	Striated and flat-ish polish, with some interlinking and bright. Striations indicating direction of use. Possible two locations of use, but same direction. Some patination/glossy on ventral side, widespread over surface not covered in cortex, so interpreted as patina not use.	0	0	2
Awls	Awl	94622	502799	481013	24.6974	308	SC13		awl	m de f	N		*tip looks damaged, spall removal on very tip	Sonic bath and soap; chemical	Yes	WO	WO?	WO? 8	Poss WO at coordinate 8, domed polish with some directionality but open distribution with some located in low relief of topograhy. Iron oxide spots on ventral tip			1
Awls	Awl	94626	502798	481012	24.5151	308	SC13		awl	irreg? unfin?	Y	bone		Soap and sonic bath	No	Not used	Not used	PDSM 4	Couldn't observe any clear diagnostic BO polish or other polish, some brightness in places but not developed sufficiently - no removals on tip, if used to perforate likely on soft material			0
Western structure	Microburin	94767	502804	481016	25.0082	303	SC13	H29	mb	prox				Soap and sonic bath	No	Not used	Not used		Minor iron oxide	0	0	0
Western structure	Blade	94933	502803	481016	25.0033	308	SC13	H30	bl					Soap and sonic bath	Yes	Medium indet transverse	Medium indet material transverse	VENTRAL 04 coordinate and removals 10 11	Removals and some minor polish, interpreted as use related due to discrete to edge and associated with removals. PDSM smoothing also seen and photographed.	0	0	1
Western structure	Bladelets	94971	502801	481016	25.0473	303	SC13		blt					Soap and sonic bath	No	Not used	Not used		FeO observed and some faint smoothing obsereved interpreted as technological due to distribution and location	0	0	0
Western structure	Burin spalls	94983	502801	481016	25.0569	303	SC13	F30	bs	2ndry				Soap and sonic bath	No	Not used	PDSM with no clear signs of use	-		0	0	0
Western structure	Microburin	94988	502801	481014	24.9491	308	SC13	E28	mb	prox				Soap and sonic bath	Yes	Medium indet longitudinal	Med indet longit	Ventral 09, 10, 11	PDSM extensive over dorsal surface so likely that some polish on edge is related to that, possible use on ventral but polish is not developed to see if diagnostic	0	0	1
Central structure	Microburin	95068	502823	481010	24.8438	303	SC13	Y19	mb	prox				Soap and sonic bath	No	Not used	Not used		Iron oxide deposits and patination over a lot of the surface, also a discrete area of smoothing	0	0	1
Central structure	Flakes	95086	502822	481012	24.8228	303	SC13	AA20	fl					Soap and sonic bath	Yes	dry HI scraping	dry HI scraping (+ poss additive)	DORSAL 03 04 VENTRAL 09 10 11	Edge rounding on rightside of flake, with some clear change on topography suggesting polish and use. But, also lots of PDSM smoothing (flat and matt) randomly distributed across the flint so difficult to 100% be sure of interpretation of use/ HI scraping. Also some iron oxide staining	0	0	1
Central structure	Burins	95092	502822	481013	24.8599	303	SC13	Y21	b?	ab on break?				Soap and sonic bath	Yes	Hard indet longitudinal	Hard indet material longitudinal	DORSAL 05 VENTRAL 08 09	Domed bright ish polish in same place dorsal and ventral, on very edge and similar distribution. Other areas of metallic marks, PDSM smoothing and FeO.	0	0	1
Central structure	Microburin	95112	502822	481012	24.8389	303	SC13	Y20	mb	prox				Soap and sonic bath	Yes	Soft/med indet material longitudinal	Soft/med indet material longitudinal	DORSAL 08 VENTRAL 05 06	Greasy striated polish seen on distal tip. PDSM smoothing present, and some patination of surface of dorsal	0	0	1
Central structure	Flakes	95195	502824	481015	24.9088	303	SC13	AB23	fl					Soap and sonic bath	No	Not used	Not used - some residue spots and PDSM metallic striations	-		0	0	0
Central structure	Flakes	95228	502822	481008	24.6692	302	SC13	X17	fl					Soap and sonic bath	No	Not used	Not used - FeO staining randomly distributed across	-		0	0	0
Central structure	Flakes	95246	502823	481009	24.745	303	SC13	Y17/18?	fl					Soap and sonic	Yes	PL transverse	PL scraping	DORSAL 10 11 VENTRAL 03 04	Oblique scraping, seen on both sides but mainly on ventral. Quite invasive as extends beyond removals, interlinked domed polish so harder plant	0	0	1
Central structure	Flakes	95248	502823	481009	24.7506	303	SC13	Y18	fl					Soap and sonic	Yes	BO longitudinal	BO cutting	VENTRAL 11	bright smooth polish associated with removals in discrete area, PDSM residue spots also observed	0	0	1
Awls	Awl	95321	502820	481009	24.6409	302			awl	double oblique bitruncation	N			Soap and sonic bath	Yes	WO and not used	WO and proximal tip not used	DORSAL 06 07 08 09 11 VENTRAL 07 08 09 10	Nicely developed but not as developed as reference collection. Used after removals at tip. Bright and domed polish, most developed on dorsal with more general brightness on ventral. FeO staining and PDSM smoothing in some areas			2
Western structure	Scrapers/scrapers?	95428	502804	481016	24.9956	308	SC13	I29	sc	short				Sonic bath and soap	Yes	fresh HI + MIN scraping	fresh HI + MIN scraping	VENTRAL 05 06 07 09	Used on distal end, edge rounding and flat polish observed so interpreted as HI and MIN but extensive gloss )PDSM)observed on dorsal right side, so tentative observation of MIN to allow for poss PDSM	0	0	2
Awls	Awl	95431	502805	481010	24.5677	308	SC13		awl	m de f	N			Soap and sonic bath	Indet	Indet	Indet	Extensive and intrusive PDSM and some iron oxide. PDSM is visible with the naked eye, striations across whoe flint surface.				1
Western structure	Strike-a-light	95739	502804	481016	25.0215	309	SC13	G13	s-a-l	on co				Soap and sonic bath	No	Not used	Not used		FeO deposits on 'ventral', brightness and some smoothing across surface on high points, randomly distributed and lacking directionality so interpreted as PDSM	0	0	0
Awls	Awl	95871	502807	481012	24.7725	302	SC13		awl	m de f	Y	mineral soft. Probably used to drill soft mineral (shale?).Tip broken so most of the traces have probably been removed. Breakage may have been the rreason for abandonment as no traces post-breakage. Small amound of residual soft mineral polish on 05 suggests it was pr. interestin rotational tip snap	Diagonal tip snap, heavily rounded	Soap and sonic bath	Yes	Soft/med indet material	Soft/med indet material	Ventral and dorsal 07	Discrete spots of polish observed on tip (both ventral and dorsal), but not diagnostic to material. Rounded tip edges with some areas of small smooth spots, no observed striations so could not say that it was MIN. Tip snap likely removed more developed polish. Before break likely used on a soft/medium material due to rounding. Iron oxide present dorsal			1
Western structure	Blade	95880	502804	481016	25.0398	308	SC13	I29	bl					Soap and sonic bath	Yes	ME + BO longitudinal	ME+BO longitudinal	DORSAL 10 VENTRAL 0403	On immendaite edge, greasy looking longitudinal polish, observed on both left and right edges, but more on rightside. PDSM present too, careful re BO interpretation	0	0	2
Awls	Awl	96148	502799	481006	24.1239	310	SC13		awl	m de f				Soap and sonic bath	No	Not used	Not used	Significant brown iron oxide depostis and associated bright sheen. Also metallic striations.				0
Western structure	Blade	96213	502802	481016	25.0313	302	SC13	G30	bl					Soap and sonic bath	Yes	Medium indet transverse	Medium indet material transverse	VENTRAL 07, 08, 09	PDSM extensive, glossy patina on dorsal and lots of possible PDSM smoothing, as well as metallic striations on ventral - all making interpretation difficult, suggested posible butchery tool from mix of greasy and flat bright polish but due to existence of PDSM caveated as medium indet mat	0	0	2
Western structure	Blade	96226	502798	481016	25.0378	302	SC13	C31	bl					Soap and sonic bath	Yes	ME longitudinal	ME + (poss some BO) longitudinal	DORSAL 03 04 VENTRAL 11 10	Greasy polish observed along vetnral left edge, with longitudinal directionality. Polish looks like it infills topography. Areas on right side showing poss ME+BO - butchery tool?	0	0	1
Western structure	Awl: MdF	96249	502802	481015	25.0367	302	SC13	E29	awl	m de f	Y	mineral soft. Used to drill soft mineral, possibly shale? Hafted with hard material.		Sonic bath and soap	Yes	HI + MIN	Poss MIN(+HI)	DORSAL 8 - poss use related MIN+HI VENTRAL PDSM 7, 11, 2, 6	Poss some HI+MIN. Hafting traces from previous analysis interpreted now as PDSM. Lots of metallic striations at tip, may be interfering with polish?	0	0	1
Western structure	Burin spalls	96269	502800	481015	25.0502	308	SC13	D29	bs	prim? Accident?				Soap and sonic bath	Yes	Soft indet longitudinal	soft indet longitudinal	VENTRAL 10 11	Ventral left side some discrete areas of topographical change but not very well developed	0	0	1
Awls	Awl	96336	502798	481012	24.5296	310	SC13	B28	awl	double m de f	Y	not used		Soap and sonic bath; chemical	Yes	MIN?	Poss MIN	DORSAL 6, 8	Iron oxide present on distal tip and across surface - hard to determine but removal on tip likely removed more developed polish. Bright and rounded edges with removals appears similar to weakly developed MIN polish			1
Western structure	Blade	96358	502800	481015	25.0544	308	SC13	D29	bl					Soap and sonic bath	Yes	Soft/med indet	Soft/med indet material	VENTRAL 03, 04 microremovals and some brightness	PDSM areas extensive over surface, signficant FeO deposits too. Microremovals observed on ventral left side, and aossicated dorsal side, with some brightness and change in topography but not well developed	0	0	1
Awls	Awl	96471	502799	481005	24.0703	310	SC13	A19	awl	m de f	Y	mineral soft		Soap and sonic bath	Yes	BO	BO	Dorsal 06, 07, 08	Shows evidence of flat smooth polish that is bright and sometimes has a metallic reflective nature, on high points. This was interpreted as BO drilling, also corresponds to stubby rounded end, showing hard material. Some iron oxide on ventral and dorsal tip			1
Awls	Awl	96486	502799	481006	24.0872	310	SC13	A19	awl	double m de f	Y	indet		Soap and sonic bath	No	Not used	Not used	n/a	Some very discrete spot of polish on but isolated case, no observed polish any where else and none observed on ventral. Brown deposits observed too.			0
Western structure	Blade	96542	502801	481017	25.1045	308	SC13	F31	bl					Soap and sonic bath	Yes	BO transverse	BO grooving (transverse)	DORSAL 06 07 VENTRAL 06 07 08	PDSM present in shearing/smoothing of topography, some use on distal tip - BO grooving Also residue of iron oxide from soil and spot of black in places	0	0	1
Western structure	Microliths	96615	502802	481016	25.0691	308	SC13		mi	unfin obp				Soap and sonic bath	Yes	ME + BO longitudinal	ME + BO longitudinal	Dorsal 04, 05, 06	Bright longitudinal polish observed on dorsal and some on ventral but to less degree, not overly invasive. Greasy in appearance, not very developed. FeO staining oberved towards proximal end, and metallic striations. No signs of HA	0	0	1
Western structure	Scrapers/scrapers?	96624	502798	481016	25.0164	308	SC13	C31	sc	short				Sonic bath and soap	Yes	HI + MIN scraping	HI + MIN scraping	DORSAL 04 VENTRAL 07 08	Distal end edge rounding around top part of the removal and flat matt polish on immediate edge, appears transverse -	0	0	1
Western structure	Scrapers/scrapers?	96638	502800	481016	25.0641	308	SC13	E30	sc					Sonic bath and soap	Yes	?FI transverse and longitudinal	FI? cutting and scraping	VENTRAL 05 06 07 08	Possibly fish scraping on rightside of distal end - greasy polish with some striations within greasy polish but only in on particular area clearly. Iron oxide staining at various points	0	0	1
Western structure	Blade	96652	502801	481017	25.1104	310	SC13	C31	bl					Soap and sonic bath	Indet	Indet	Indet (PDSM)		Huge amounts of PDSM and patina halos across flint, one small area where possibly some polish but discrete	0	0	0
Central structure	Flakes	96656	502822	481014	24.8794	308	SC13	Z22	fl					Soap and sonic bath	No	Not used	Not used - faint reddish staining	-		0	0	0
Central structure	Flakes	96663	502822	481013	24.8264	308	SC13	Y23	fl					Soap and sonic	Yes	BO + ME transverse	BO + ME transverse and longitudinal	Dorsal 05, 06, 07, 09, 10 VENTRAL 04 05 08 09	BO + ME. Both smooth areas and greasy areas seen across distal end, flat polish interpreted as BO and greasy polish as ME. Iron oxide present in discrete areas	0	0	2
Western structure	Blade	96690	502800	481016	25.0706	308	SC13	E30	bl					Soap and sonic bath	Indet	Indet	Indet - PDSM extensive		FeO residue across vast areas, as well as metallic striations and some minor dull smoothing. Removals suggested possible use but unsure	0	0	1
Awls	Awl	96840	502798	481016	24.9621	308	SC13	B31	awl?	oblique bitruncation	N			Soap and sonic bath; chemical	Yes	Soft/med indet material	Soft/med indet material	Indet polish 0607 PDSM 08	Opaque flint makes it hard to identify polish, so indeterminate identifation. Poss polish at 0607 coordinates, associated with some discrete rounding. Some residual iron oxide on break			1
Western structure	Blade	96886	502801	481016	25.0916	308	SC13	F31	bl					Soap and sonic bath	Yes	Medium indet transverse	Med indet transverse	DORSAL 06 VENTRAL 07 08	PDSM present, some polish (weakly developed) on distal tip - larger removals seen and on ventral left side but not distinct enough to determine	0	0	1
Western structure	Scrapers/scrapers?	96989	502803	481018	25.0235	308	SC13	H31	sc					Sonic bath and soap	Yes	BO transverse	poss BO scraping?	VENTRAL 04 05 06 08	Some faint possible use but significant PDSM observed across flint surface - so conclu. indeterminate	0	0	1
Central structure	Flakes	97058	502821	481012	24.8294	302	SC13	X21	fl					Soap and sonic	Yes	BO longitudinal	BO longitudinal	Dorsal 04, 05, 06 VENTRAL 07 08 09	Poss BO? Flat polish, closely associated with edge and removals, interpreted as possible BO. But also lots of flat interior topography, randomly distributed likely PDSM. So should perhaps interpret polish as indet med/hard? Some iron oxide deposits	0	0	1
Central structure	Blade	97067	502822	481012	24.8088	302	SC13	Y21	bl				No micrograph as taken early on	Soap and sonic bath	Yes	Soft indet transverse	Soft indet transverse	DORSAL 03 04 VENTRAL 10 11	PDSM, but poss some soft wood polish in discrete areas?	0	0	0
Western structure	Bladelets	97117	502802	481016	25.0425	308	SC13		blt					Soap and sonic bath	No	Not used	Not used		FeO staining and some larger smooth spots of PDSM/technological mods	0	0	0
Awls	Awl	97145	502802	481010	24.6352	310	SC13	E24	awl	m de f				Soap and sonic bath	Yes	WO	WO	Dorsal 06 07	smooth rounded polish on high topography, not particularly invasive and associated with tip. Not heavily rounded tip so didn't think it was bone.			1
Central structure	Flakes	97205	502822	481013	24.7791	302	SC13	Y22	fl					Soap and sonic bath	No	Not used	Not used - some smoothing and PDSM abrasion across surface. Discrete spots of black residue.	-		0	0	0
Central structure	Blade	97215	502823	481012	24.891	302	SC13	Z20	bl					Soap and sonic bath	Yes	?AN transverse	AN? transverse motion at distal and some possible longitudinal use too	DORSAL 03, 04, 05, 06	Likely AN polish, though not overly well developed. Transerve and poss longitudinal traces oberserd, but different areas - transverse on 05 06 whereas longitudinal poss on 03 04. Some FeO deposits infrequently spread.	0	0	1
Central structure	Scrapers/scrapers?	97217	502822	481010	24.7916	302	SC13	X19	sc	short				Sonic bath and soap	Yes	?FI transverse and longitudinal	FI? cutting/scraping	VENTRAL 05 07	*very similar polish to SC SC91420 Appears used on soft-medium material, scraping distal end, poss FI as doesn't appear rounded enough for dry hide	0	0	1
Awls	Awl	97276	502798	481006	24.0427	310	SC13	A19	awl	fr				Soap and sonic bath	No	Not used	Not used	Some iron oxide on dorsal left side, but only spots				0
Western structure	Bladelets	97465	502801	481016	25.0657	308	SC13		blt					Soap and sonic bath	No	Not used	Not used		Metallic bright spots observed as well as FeO and brown spots of deposit, likely related to FeO	0	0	0
Western structure	Burins	97535	502801	481015	25.0222	303	SC13	E29	b	ab on nat				Soap and sonic bath	No	Not used	Not used	n/a	Some PDSM smoothing	0	0	0
Western structure	Bladelets	97586	502800	481016	25.0425	303	SC13		blt					Soap and sonic bath	No	Not used	Not used		FeO staining and deposits	0	0	0
Western structure	Burins	97597	502801	481016	25.0262	303	SC13	E30	b	double ab on tr and inv tr				Soap and sonic bath	Indet	Indet	Indet	VENTRAL 05	Rouding and change in topography on high topography, possible polish and associated removals but not seen on dorsal. Lots of PDSM seen across flint surface so polish observed poss related to PDSM . FeO deposits	0	0	1
Awls	Awl	97607	502800	481012	24.6935	308	SC13	D27	awl	oblique bitruncation	N			Soap and sonic bath; chemical	Yes	MIN	MIN poss HA	MIN 6 poss HA 3, 11	Rounded and bright mineral polish considering tip broken - smooth and rounded ridge on distal tip			1
Western structure	Scrapers/scrapers?	97616	502802	481013	24.908	308	SC13	E27	sc	long				Sonic bath and soap	Yes	HI scraping	HI scraping	DORSAL 8 VENTRAL 08 09	Distal end edge rounding, but not particularly invasive - some discrete spots of smoothing on immediate edge on distal end, but unsure if userelated due to amount of PDSM	0	0	1
Western structure	Bladelets	97776	502802	481016	25.032	303	SC13		blt					Soap and sonic bath	No	Not used	Not used		FeO staining and large black deposit on ventral	0	0	1
Western structure	Bladelets	97783	502802	481016	25.023	303	SC13		blt					Soap and sonic bath	No	Not used	Not used		FeO deposits observed on dorsal	0	0	0
Western structure	Bladelets	97796	502801	481016	25.0295	303	SC13		blt					Soap and sonic bath	No	Not used	Not used		FeO deposits observed and bright striations extending towards interior of flint	0	0	0
Western structure	Bladelets	97799	502801	481016	25.0286	303	SC13		blt					Soap and sonic bath	Yes	WO longitudinal	WO longitudinal	VENTRAL 07, 08, 09	Smoothing observed on high points of topography, some brightness, continuous over edge but not invasive, not well developed. Not observed clearly on dorsal, but removals on similar area seen. FeO deposits observed on both ventral and dorsal.	0	0	1
Western structure	Microburin	97925	502804	481015	24.9515	303	SC13	H28	mb	prox				Sonic bath and soap	Yes	ME longitudinal	ME cutting	Ventral 10, 11 DORSAL 03	Greasy appearance on very edge, ventral directionality appears longitudinal, but not overly developed or invasive.	0	0	1
Western structure	Microburin	98000	502801	481016	24.9985	308	SC13	F30	mb	prox				Sonic bath and soap	Yes	?FI transverse	?FI transverse	Dorsal 07	Bright and greasy polish on very tip Discrete patches of iron oxide presnet on dorsal tip	0	0	1
Western structure	Bladelets	98170	502800	481015	25.0136	308	SC13		blt					Soap and sonic bath	No	Not used	Not used			0	0	0
Western structure	Bladelets	98174	502801	481016	25.037	308	SC13		blt					Soap and sonic bath	No	Not used	Not used		FeO staining and some dark brown deposits	0	0	0
Western structure	Microliths	98199	502800	481016	25.0234	308	SC13		mi	obp				Soap and sonic bath	Yes	BO + ME (MLITs)	BO + ME (MLITs?) + HA	Dorsal 04, 06, 07, 08, 09 VENTRAL 04 05 07 10	Likely projectile tip, direction of use from distal, quite invasive into interior. Bright, some areas smooth interpreted as BO and ME. Some small areas of FeO staining. HAfted possibly	0	0	3
Western structure	Bladelets	98432	502801	481016	25.0097	308	SC13		blt	*very small				Soap and sonic bath	No	Not used	Not used		Some FeO dorsal	0	0	0
Western structure	Denticulate	98438	502804	481014	24.9564	308	SC13	H28	dent		Y	Used intensively to scrape dry bone. Prob craft related.		Soap and sonic bath	Indet	Indet	Indet	DORSAL 03, 04, 06, 07 - poss	Ventral glossy patina present, with some brightness of very edge but can't reliably interpret as use related due to patina. Some smoothing on dorsal but again could be related to glossy patina rather than use related	0	0	2
Western structure	Microburin	98452	502804	481015	24.9511	308	SC13	H28	mb	prox rhn				Sonic bath and soap	Yes	WO transverse	WO planing	Dorsal 10, 11 VENTRAL 04	Transverse smooth areas on immediate edge, largely located on high points - could be soft wood or bark	0	0	1
Western structure	Scrapers/scrapers?	98557	502801	481015	25.0193	308	SC13	E29	sc	fr				Sonic bath and soap	Yes	BO transverse	poss BO scraping	VENTRAL 06	Single spot of interlinking smoothing on distal end but not continuous so perhaps PDSM. Iron oxide staining observed too.	0	0	1
Western structure	Bladelets	98591	502802	481016	25.0028	308	SC13		blt					Soap and sonic bath	Yes	Soft/med indet	Soft/med indet material	VENTRAL 10 11	Bright polish and topographic changes, associatd with microremovals, seen on ventral. Not well developed and not seen on dorsal. FeO staining observed both sides	0	0	1
Western structure	Microliths	98628	502802	481015	25.0079	308	SC13		mi	obp rh			Unusual form of microlith, more like a burin in some ways	Soap and sonic bath	Yes	BO transverse	Poss BO transverse	Ventral 06, 07, 08	Ventral tip shows evidence of slight rounding but not very well developed, poss BO? Not seen on dorsal. No signs of MLITS, so perhaps not used as projectile? PDSM smoothing on very edge	0	0	1
Awls	Awl	99551	502820	481000	23.4987	310			awl	m de f	No			Soap and sonic bath	Yes	MIN	MIN (poss HA)	VENTRAL 07 08 09 poss HA 04 11	Slight snap at tip but used post snap, as flat polish and slight rounding observed on snap. Interpreted as undeveloped MIN. Brightness, edge removal and striations towards proximal, interpreted as possible HA but ununsure and not symmetrical			1
Western structure	Bladelets	102287	502800	481015	25.091	301	SC13		blt					Soap and sonic bath	Yes	Soft indet transverse	Soft indet material transverse	VENTRAL 10	Bright but not very well developed polish on ventral, quite discrete not contiunuous over edge, and not very invasive. Minimal removals, interpreted as soft material. Some smooth quality to the polish but not overly interlinked. Likely soft WO?	0	0	1
Central structure	Microliths	102327	502822	481012	24.8543	303	SC13	Y21	mi	obp				Soap and sonic bath	Yes	Medium indet longitudinal + HA	Med indet material longit + poss HA	Ventral 09 10 13 12	Removals and discrete polish observed on proximal end on ventral, very faint smoothing on edge towards distal on ventral but may be related to PDSM observed on dorsal, metallic striations likely from excavation? No MLITs	0	0	1
Central structure	Flakes	102332	502822	481013	24.8565	302	SC13	Y21	fl					Soap and sonic bath	No	Not used	Not used - some metallic scratches and iron oxide staining	-		0	0	0
Central structure	Flakes	102337	502825	481012	24.9001	301	SC13	AC20	fl					Soap and sonic bath	No	Not used	Not used - iron oxide, black spots of residue and smoothing PDSM	-		0	0	0
Central structure	Bladelets	102378	502825	481010	24.8606	302	SC13	AA18	blt					Soap and sonic bath	No	Not used	Not used		some metallic marks on edge	0	0	0
Central structure	Bladelets	102380	502825	481010	24.8546	301	SC13	AA18	blt	*very thin blade				Soap and sonic bath	No	Not used	Not used		weird bright circles of PDSM distributed across surface, images taken	0	0	1
Central structure	Flakes	102387	502825	481010	24.8522	302	SC13	AA18	fl					Soap and sonic bath	No	Not used	Not used - iron oxide staining, faint smoothing but likely PDSM	-		0	0	0
Central structure	Bladelets	102389	502825	481012	24.8898	302	SC13	AB20	blt	*very small				Soap and sonic bath	No	Not used	Not used		Brown deposits observed and orange patina seen on distal tip	0	0	0
Central structure	Burins	102392	502824	481012	24.8742	302	SC13	AA20	b	double burin - ab on tr and ab on br	Y	Indeterminate usewear		Soap and sonic bath	Yes	Medium indet	Medium indet material	VENTRAL 06, 07, 08	Some discrete brightness, rounding and minor smoothing on distal tip on ventral, no clear signs on dorsal. Some FeO or black/brown deposits	0	0	1
Western structure	Blade	102404	502802	481015	26.3527	302	SC13	F29	bl				Snapped in two	Soap and sonic bath	Yes	HI trans and longit	HI cutting and scraping + poss BO	DORSAL 03, 04, 05, 08, 09, 10, 11	Appears to be HI with some brightness, poss additive on HI, or butchery tool with brighter and smooth spots related to contact with BO? Difficult to interpret with certainty due to flints being in same bag, so poss polish due to contact. PDSM in FeO, and brown deposits	0	0	1
Central structure	Flakes	102424	502824	481012	24.8695	308	SC13	AA19	fl					Soap and sonic bath	No	Not used	Not used - residue FeO staining	-		0	0	0
Central structure	Flakes	102444	502825	481014	24.9043	301	SC13	AB21	fl					Soap and sonic bath	No	Not used	Not used - FeO staining, some smoothing in areas but likely PDSM are random distribution	-		0	0	0
Western structure	Strike-a-light	102669	502800	481015	25.0822	302	SC13	E30	s-a-l	a2				Sonic bath and soap	Yes	Mineral	S-a-l	VENTRAL 14, 17	Heavy grooving in places, poss hard material used against as s-a-l? Directionality appears similar in three locations of areas of polish and striations on ventral aspect, possible three different areas of s-a-l use. FeO deposit on dorsal	0	0	2
Western structure	Blade	102682	502802	481015	25.0334	302	SC13	F29	bl					Soap and sonic bath	No	Not possible	Not possible (raw material/burnt?)	-		0	0	0
Central structure	Flakes	102764	502824	481013	24.8956	302	SC13	AA21	fl					Soap and sonic bath	Yes	Hard indet transverse	Hard indet material grooving	VENTRAL 09	Likely BO grooving on tip but not 100% as not overly well developed and signiicant removls. FeO staining, smoothing across some areas of flint, likely PDSM as some areas of signficant grey shimmer	0	0	1
Central structure	Flakes	102768	502824	481013	24.8687	302	SC13	AA21	fl					Soap and sonic bath	No	Not used	Not used - some significant residue and some PDSM smoothing	-	Picture taken of residue	0	0	0
Central structure	Bladelets	102785	502824	481010	24.8283	302	SC13	AA18	blt	*burnt				Soap and sonic bath	No	Not used	Not used		Heavily burnt, calcined and so white patina over whole surface, as well as FeO deposits. But no polish seen from scan.	0	0	0
Central structure	Blade	102792	502824	481010	24.8244	302	SC13	AA18	bl		Y	Indeterminate		Soap and sonic bath	Yes	Fresh WO transverse	Fresh WO planing/debark?	DORSAL 08 09 VENTRAL 05 06 07	Smooth domed polish, associated removals but not overly invasive, possibly planing/debarking - focused in discrete area on distal tip	0	0	2
Central structure	Flakes	102816	502824	481011	24.8659	302	SC13	AA19	fl					Soap and sonic bath	No	Not used	Not used - some minor FeO staining embedded into flint surface	-		0	0	0
Central structure	Bladelets	102818	502824	481014	24.8824	302	SC13	AB21	blt					Soap and sonic bath	No	Not used	Not used		FeO significant and areas of staining and deposits from FeO (reflective deposits), an area of smoothing observed near notch, but not seen on dorsal and as near notch, seen as technological rather than use related	0	0	0
Central structure	Flakes	102821	502822	481010	24.8493	302	SC13	X19	fl					Soap and sonic bath	No	Not used	Not used - black spots of residue and metallic scratching	-		0	0	1
Central structure	Blade	102905	502824	481013	24.87	308	SC13	AB21	bl					Soap and sonic bath	Indet	Indet	Indet (PDSM)		Proximal end, indet. - observed a transverse smooth flat polish, with a different (or same but less developed) undulating polish at intermittant points along edge - mineral + HI?	0	0	0
Central structure	Flakes	102962	502823	481015	24.9293	302	SC13	AA21	fl					Soap and sonic bath	No	Not used	Not used	-		0	0	0
Central structure	Bladelets	102986	502824	481014	24.8759	303	SC13	AB21	blt					Soap and sonic bath	Yes	Soft indet transverse	Soft indet material transverse	DORSAL 04, 03	Greasy polish associated with minor removals on dorsal aspect, appears transverse directionality, but not invasive and not sufficiently developed to be diagnostic. FeO deposits on surface too with some reflective inclusions in raw material	0	0	1
Central structure	Bladelets	102990	502822	481010	24.7472	301	SC13	X18	blt					Soap and sonic bath	Yes	soft WO transverse	WO (soft or green wood) or PL transverse	VENTRAL 08, 09, 10 and DORSAL 04, 05, 06	Bright and smooth interlinked polish on ventral, not very invasive but continuous over limited region, and on dorsal, not as well developed but clear polish, appears more longitudinal - similar to polish 23 in aspects showing different directions, but not likely PL	0	0	1
Central structure	Flakes	103003	502823	481012	24.8699	308	SC13	Y20	fl					Soap and sonic bath	No	Not used	Not used - faint orange staining (discrete)	-		0	0	0
Central structure	Blade	103029	502822	481010	24.746	303	SC13	X18	bl				No micrograph as taken early on	Soap and sonic bath	Yes	BO/AN longitudinal	BO/AN longitudinal	DORSAL 03 04 VENTRAL 11 10	SMooth bight polish running longitudinally, not very invasive	0	0	0
Central structure	Bladelets	103031	502822	481011	24.8287	303	SC13	X19	blt					Soap and sonic bath	Yes	HI scraping	HI transverse (scraping)	VENTRAL 04, 03	Greasy polish and some very discrete smooth spots on edge of ventral, at protruding point of edge, not seen on dorsal and appears to be transverse so interpreted as scraping. Large spot of PDSM smoothing and some smaller spots also seen on ventral, and FeO spots	0	0	1
Central structure	Blade	103035	502822	481009	24.7304	303	SC13	X18	bl					Soap and sonic bath	Yes	PL/soft WO transverse	PL/soft wood scraping	DORSAL 11 VENTRAL 03 04	Longitudinal and oblique directionality on topography and small removals along edge - bright smooth polish plant/soft wood	0	0	1
Central structure	Burin spalls	103042	502823	481012	24.8533	303	SC13		bs	2ndry			No micrograph as taken early on	Soap and sonic bath	Yes	Medium indet longitudinal	Med indet material longit and trans	DORSAL 11 10 VENTRAL 03 04	Poss HI or WO, non-invasive polish, mix of transverse and longitudinal on different edges?	0	0	0
Central structure	Flakes	103309	502824	481012	24.9936	325	SC14	AA20	fl					Soap and sonic bath	No	Not used	Not used - residue and brown spots, minor FeO staining	-		0	0	0
Central structure	Bladelets	103321	502822	481010	24.7976	326	SC14	X19	blt					Soap and sonic bath	No	Not used	Not used		Some black deposits on dorsal edge and some general brightness on ventral but lacking directionality and randomly distributed	0	0	0
Central structure	Bladelets	103341	502822	481010	24.7951	326	SC14	X19	blt					Soap and sonic bath	No	Not used	Not used		FeO deposits and some brightness with striations embedded in but randomly distributed across flint surface - interpreted as PDSM	0	0	0
Central structure	Flakes	107452	502825	481013	24.6566	1000	SC14		fl					Soap and sonic bath	Yes	Medium indet transverse	Med indet transverse	DORSAL 03 VENTRAL 11	Edge rounding and domed polish observed on leftside of ventral and dorsal, but extends far into interior on dorsal, making interpretation of use uncertain. Smoothing spots cover the flint edge too, so hard to interpret.	0	0	1
Central structure	Scrapers/scrapers?	107459	502825	481013	24.6882	1000	SC14		sc	short				Sonic bath and soap	Yes	HI scraping	HI scraping (+ MIN?)	DORSAL 04 VENTRAL 07 08 09 10	HI scraper distal end with some smoothing, poss MIN additive. Towards proximal some greasy pol in discrete area (rightside ventral) perhaps scraping meaty/fleshier parts?	0	0	1
Central structure	Flakes	107498	502826	481008	24.4013	1000	SC14		fl					Soap and sonic bath	No	Not used	Not used - some iron oxide staining	-	Not used	0	0	0
Central structure	Flakes	107499	502826	481008	24.3972	1000	SC14		fl					Soap and sonic bath	No	Not possible	PDSM in form of smoothing random distribution across surface	-		0	0	0
Awls	Awl	107502	502809	481010	24.7923	1000	SC14		awl	m de f				Soap and sonic bath	No	Not used	Not used	Very discrete smoothing, likely PDSM				0
Central structure	Bladelets	107582	502822	481011	24.8228	302	SC14	X19	blt					Soap and sonic bath	No	Not used	Not used		Some FeO deposits but also white patination on ventral aspect	0	0	1
Central structure	Flakes	107584	502821	481010	24.7496	302	SC14	X19	fl					Soap and sonic bath	No	Not used	Not used	-	some FeO staining	0	0	0
Central structure	Bladelets	107599	502824	481013	24.8561	302	SC14	AB21	blt					Soap and sonic bath	Yes	BO + HI	Butchery tool - HI + BO	VENTRAL 08, 09, 10	Discrete region on use on protruding aspect of edge, some rounding and greasy texture polish developing on mostly higher points, alongside smooth spots generally associated with removals, interpreted as BO. FeO deposits also notabel	0	0	1
Central structure	Flakes	107616	502824	481012	24.8435	348	SC14	AA20	fl					Soap and sonic bath	No	Not used	Not used - reddish staining	-		0	0	0
Central structure	Burin spalls	107622	502824	481012	24.8633	302	SC14		bs	prim			No micrograph as taken early on	Soap and sonic bath	Yes	PL longitudinal	Plant cutting	DORSAL 10 VENTRAL 03 04	Longitudinal polish with striations/grooves, soft plant material? Also lots of PDSM and orange hue	138	1	0
Central structure	Flakes	107624	502822	481010	24.7934	326	SC14	X19	fl					Soap and sonic bath	No	Not used	Not used	-		0	0	0
Central structure	Flakes	107625	502822	481010	24.7949	326	SC14	X19	fl					Soap and sonic bath	No	Not used	Not used - faint spots of black residue	-		0	0	0
Central structure	Flakes	107628	502824	481012	24.8556	302	SC14	AA20	fl					Soap and sonic bath	No	Not used	Slight FeO staining and random smoothing	-		0	0	0
Central structure	Burin spalls	107640	502822	481011	24.8083	326	SC14		bs	2ndry			No micrograph as taken early on	Soap and sonic bath	Yes	Soft/med indet material longitudinal	Soft/med indet material longitudinal	DORSAL 03 04 VENTRAL 11 10	poss some soft material polish, a lot ofPDSM,	0	0	0
Central structure	Bladelets	107659	502825	481011	24.869	302	SC14	AA19	blt					Soap and sonic bath	No	Not used	Not used		Reflective deposit on ventral with tinged orange, black spot seen on ventral too	0	0	0
Central structure	Bladelets	107661	502824	481011	24.8827	302	SC14	Z19	blt					Soap and sonic bath	No	Not used	Not used		Some FeO and black deposits on both aspects	0	0	0
Central structure	Bladelets	107666	502824	481012	24.8656	302	SC14	AA20	blt					Soap and sonic bath	Yes	WO transverse and longitudinal	WO transverse (some longit)	VENTRAL 08, 09, 10	Bright and domed polish on high points of specific region of tool edge, protruding point. Some parts quite invasive and only removals observed on dorsal, so likely mostly transverse direction with some limited longitudinal. Very similar to Aimee's SC94461. Some FeO observed and reflective PDSM areas	0	0	1
Central structure	Flakes	107670	502825	481011	24.8608	302	SC14	AA19	fl					Soap and sonic bath	No	Not used	Not used - faint FeO staining	-		0	0	0
Central structure	Microliths	107673	502825	481012	24.8869	302	SC14	AB20	mi	obp slight concave tr	Y	Previous microwear HI but no impact - poss used as part of knife rather than projectile		Sonic bath and soap	Yes	?FI/HI longitudinal	FI?/HI longit	DORSAL 03 04	Some dull striations on dorsal edge interp as use related. no MLITs	0	0	1
Central structure	Bladelets	107686	502824	481012	24.8561	302	SC14	AA20	blt					Soap and sonic bath	No	Not used	Not used		FeO deposits and black discolouration significant	0	0	0
Central structure	Flakes	107693	502825	481012	24.8857	302	SC14	AB20	fl					Soap and sonic bath	No	Not used	Not used	-	Some FeO staining and black spot residue	0	0	0
Central structure	Bladelets	107704	502824	481012	24.8488	302	SC14	AA21	blt	*very small				Soap and sonic bath	No	Not used	Not used		PDSM smooth spot and some random brightness on dorsal	0	0	0
Central structure	Flakes	107706	502824	481012	24.8498	302	SC14	AA21	fl					Soap and sonic bath	No	Not used	Not used	-		0	0	0
Central structure	Bladelets	107716	502823	481010	24.7763	302	SC14	Z19	blt	*poss partially burnt?				Soap and sonic bath	No	Not used	Not used		Lots of FeO across both aspects, distal end had change in raw material texture, possibly burnt	0	0	0
Central structure	Flakes	107722	502824	481009	24.7313	308	SC14	??	fl					Soap and sonic bath	No	Not used	Not used - Iron oxide PDSM staining, black residue spots and randomly distributed smoothing	-		0	0	0
Central structure	Flakes	107750	502824	481014	24.8589	302	SC14	AA22	fl					Soap and sonic bath	No	Not used	Likely not used - although some possible use retouch on some edges (see notes) there was no clear sign of microwear	-		0	0	0
Central structure	Burins	107801	502821	481012	24.8089	308	SC14	X21	b	ab on tr				Soap and sonic bath	Yes	WO transverse	WO transverse	VENTRAL 04, 05, 06 WO + other 'polish' VENTRAL 10, 11, 02, 03	Well developed interlinking polish on ventral aspect, domed and bright appearance, associated with removals, lacking pits (hence not interpreted as BO). Transverse directionality clear - whittling/planing? Other possible polish present, much more flat and dull, also associated with removals, so possible use-related. But not seen on dorsal, so potentially PDSM	0	0	2
Central structure	Microburin	107828	502823	481011	24.8343	308	SC14	Y20	mb	prox				Soap and sonic bath	No	Not used	Not used		Iron oxide deposits and some smooth areas interpreted as PDSM	0	0	0
Central structure	Flakes	107830	502822	481010	24.749	302	SC14	X19	fl					Soap and sonic bath	No	Not used	Not used	-	PDSM and FeO staining	0	0	0
Central structure	Bladelets	107832	502822	481010	24.7507	302	SC14	X19	blt	*mostly burnt				Soap and sonic bath	No	Not used	Not used		Heavily burnt, for most of the surface calcined at distal end and white patina present over whole surface, as well as FeO deposits. But no polish seen from scan.	0	0	0
Central structure	Scrapers/scrapers?	107964	502824	481010	24.7825	337	SC14	Z19	sc?	fr				Soap and sonic bath	No	Not used	Not used	-	PDSM - FeO staining	0	0	0
Central structure	Scrapers/scrapers?	107994	502823	481014	24.8161	341	SC14	AA22	sc					Sonic bath and soap	Yes	HI + MIN scraping	HI + MIN scraping	VENTRAL 06 07 08 09	Distal end ventral side shows HI polish but not particularly invasive. Some smoothing in/nearby but doesn't appear to be MIN. Towards proximal greasy topography with some interlinking associated with removals - poss HA	0	0	1
Central structure	Bladelets	108301	502825	481011	24.8702	225	SC14	AB19	blt					Soap and sonic bath	No	Not used	Not used		black/brown deposits on edge from sediment	0	0	0
Central structure	Flakes	108308	502823	481011	24.8315	326	SC14	Z20	fl					Soap and sonic bath	No	Not used	Not used	-	PDSM and FeO staining	0	0	0
Central structure	Microburin	108320	502822	481010	24.7995	326	SC14	Y19	mb?	distal				Soap and sonic bath	Yes	Medium indet transverse	Med indet mat transverse	Dorsal 06 07 VENTRAL 07	really difficult to ascertain as such limited areas of polish - not well developed so perhaps PDSM. But microremovals on distal end indicate some use. Smooth areas on edge, minor and discrete. Iron oxide present	0	0	1
Central structure	Bladelets	108360	502825	481012	24.8451	325	SC14	AB19	blt					Soap and sonic bath	No	Not used	Not used		brown spots and some areas of clear FeO deposits on flint edge	0	0	0
Central structure	Flakes	108370	502825	481010	24.8248	325	SC14	AA18	fl					Soap and sonic bath	No	Not used	Not used - PDSM smoothing and FeO staining	-		0	0	0
Central structure	Blade	108373	502824	481010	24.7777	337	SC15	Z18	bl					No - prev residue id	Indet	Indet	Indet (burnt)		Poss PDSM or mineral invasive polish and poss hide?	0	0	0
Central structure	Blade	108395	502824	481011	24.8095	325	SC14	AA19	bl		Y	Used for scraping bone, with PDSM across surface		Soap and sonic bath	Yes	BO + ME/HI longitudinal	Butchery cutting tool - BO + ME/HI	DORSAL 04, 05, 07, 08, 09, 11, 12	Number of edges used on tool, largely longitudinal use and variable appearance in polish, none reall well developed and PDSM, FeO present	0	0	3
Central structure	Microliths	108397	502825	481012	25.026	325	SC14	AB20	mi	obp small			*potentially important	Soap and sonic bath	Yes	ME + BO longitudinal + HA	ME polish + BO, possible HA	Dorsal 03, 04, 05, 06 and 10, 11 (poss related to HA)	Poss hafted projectile but not very evident MLITS, polish is clearly longidinal on both aspects, not overly reflective but greasy. Striated polish on opposite edge, related to HA poss? seen on both aspects	0	0	3
Central structure	Bladelets	108398	502824	481012	25.0095	325	SC14		blt					Soap and sonic bath	No	Not used	Not used		Metallic spots and striations on edge, FeO staining and black deposits near edge. Some changes in topography but dull and not seen on both aspects, appears to not be use related	0	0	0
Central structure	Blade	108695	502824	481007	24.6436	308	SC14	X31	bl				No micrograph as taken early on	Soap and sonic bath	Yes	?FI transverse	?FI	DORSAL 07 VENTRAL 06 07	Poss fish de-scaling? Bubbled transverse polish	0	0	0
Central structure	Flakes	108813	502822	481012	24.7615	395	SC14	Y20	fl					Soap and sonic bath	No	Not used	Not used some FeO staining and metallic PDSM striations	-		0	0	0
Western structure	Bladelets	108854	502803	481014	24.8663	308	SC14	G28	blt					Soap and sonic bath	No	Not used	Not used		FeO on dorsal and ventral	0	0	0
Western structure	Microburin	108855	502803	481014	24.8698	308	SC14	G28	mb	prox				Soap and sonic bath	No	Not used	Not used	-	Some minor iron oxide observed	0	0	0
Western structure	Bladelets	108865	502802	481016	25.0002	308	SC14		blt					Soap and sonic bath	No	Not used	Not used		White patina observed on edge of ventral, relating to cortex on dorsal, and metallic striations extending into interior observed on ventral	0	0	0
Western structure	Microburin	108875	502800	481014	24.8935	308	SC14	E29	mb	prox				Soap and sonic bath	Yes	?AN transverse	AN grooving?	Dorsal 07, 08, 09, 10 VENTRAL 04 05	Flat smooth polish seen 07, 08, 09, 10 - appears similar to BO with similar edge attrition and removals. 04 and 05 appears a different polish, more rounded rather than flat but not observed on ventral so likely PDSM? Iron oxide also present on 03 dorsal.	0	0	2
Western structure	Burin spalls	109639	502801	481015	24.9608	405	SC14	F30	bs	prim				Soap and sonic bath	Yes	ME longitudinal	ME longitudinal	DORSAL 10 11 VENTRAL 03 04		0	0	1
Western structure	Bladelets	109645	502800	481015	25.0043	308	SC14		blt					Soap and sonic bath	Yes	SIPL longitudinal	Sil PL longitudinal	VENTRAL 03, 04, DORSAL 10, 11	Bright polish with interlinked and developed polish seen towards the proximal end of tool, not invasive and appears longitudinal. Domed and flat, similar to ref collection SIPL. Dorsal shows some polish similar in nature but not as developed. FeO observed on both aspects	0	0	1
Western structure	Burin spalls	109673	502802	481016	24.9893	415	SC14	H29	bs	prim				Soap and sonic bath	Yes	ME longitudinal	ME + minor HI longitudinal	DORSAL 10 11 VENTRAL 04 05		0	0	2
Central structure	Microliths	109723	502822	481014	24.8187	326	SC14		mi	large sc tr				Soap and sonic bath	No	Not possible	PDSM too present	-	FeO deposits observed on ventral and random brightness seen on interior of flint, likely PDSM	0	0	0
Awls	Awl	109731	502810	481013	24.7756	308	SC14	N25	awl	oblique bitruncation	N			Soap and sonic bath	Yes	HI	HI + PDSM	Ventral 06, 07, 08	Bright polish associated with significant rounding, lacking striations so not MIN, HI? PDSM smoothing randomly distributed across flint surface and lacking directionality			1
Awls	Awl	110685	502786	481008	24.2147	310	SC15	ZP26	awl	m de f				Soap and sonic bath; chemical	Yes	WO	Poss WO Med/hard mat	Dorsal 07 08 and ventral 08 09 coordinates	some slight rounding and discrete smoothing spots limited to edge. Not well developed, short duration of use on q WO - similarities with experimental MdeF18, from macro and micro . Iron oxide still present on ventral near tip			1
Awls	Awl	111480	502787	481008	24.2218	310	SC15		awl	m de f	tip missing, poss refit with house stuff			Soap and sonic bath; chemical	No	Not used	Not used	PDSM 08	Iron oxide and PDSM smoothing present, no clear areas of microwear use traces			0
Awls	Awl	111496	502787	481008	24.1824	310	SC15	ZP27	awl	m de f				Soap and sonic bath	Yes	Soft/med indet material	Soft/med indet material	Ventral 07 08	Very faint rounding associated with some discrete spots of smooth polish but no enough or developed enough to be diagnostic. Also poss PDSM present towards proximal end, heavily striated. Iron oxide still present on distal tip dorsal and dorsal proximal region, and associated with some topographical changes			1
Awls	Awl	113311	502786	481008	24.2135	310	SC15	ZP26	awl	m de f	looks like deepcar mi sep w re on le			Soap and sonic bath; chemical	Yes	Soft indet material	Soft indet material + HA	Dorsal 07, 05 and 09 coordinates, ventral at 0809 coordinates	Indications of use on tip but not well developed, short duration of use likely and soft material as no major rounding or retouch. Longitudinal polish on both sides from 05 and 09 coordinates, area of non invasive, transverse smooth WO polish on ventral at 0809 coordinates. Poss related to HA material?. Some discrete spots of iron oxide staining on dorsal and ventral tip but marginal. PDSM also pr…			1
Awls	Awl	113564	502790	481012	24.1664	310	SC15	ZT30	awl	double m de f	Y	not used		Soap and sonic bath	Yes	HI	Poss HI + qHA	Dorsal 06 07, 04 and 10 coordinates on ventral	Dorsal 06 07 not very developed rounding and some discrete spots of polish on retouch towards tip, poss HA but difficult to be certain as not well developed and flat striated polish at both 04 and 10 coordinates on ventral, opposite sides of flint edge, poss HA related? Some brown deposits on ventral			1
Awls	Awl	113581	502787	481010	24.1479	310	SC15	ZQ28	awl	m de f	Y	mineral soft		Soap and sonic bath; chemical	Yes	MIN?	Poss MIN	Poss polish 07 coordinate	Poss polish 07 coordinate, both ventral and dorsal but near to deposits so can't rule out PDSM. After chemical clean, still darker orange iron oxide and brown deposits on dorsal and ventral tip. PDSM striated random distributed polish towards proximal, not matching on both sides			1
Awls	Awl	113590	502790	481011	24.1505	310	SC15	ZT29	awl	m de f				Soap and sonic bath; chemical	No	Not used	Not used	Some iron oxide still on ventral				0
Awls	Awl	113871	502789	481011	24.1189	310	SC15	ZT29	awl	m de f	Y	bone		Soap and sonic bath	Yes	Soft/med indet material	Soft/med indet material	Discrete polish 07 coordinate ventral	Discrete polish 07 coordinate ventral side, poss BO but tip is very fine if used on BO, usually see significant rounding on awl used on BO. Faint iron oxide on ventral distal tip and dorsal			1
Awls	Awl	113881	502787	481007	24.1207	310	SC15	ZP25	awl	double m de f	Y	not used		Soap and sonic bath	No	Not used	Not used	Very faint iron oxide on edges of dorsal				0
Western structure	Bladelets	113923	502802	481016	24.8658	415	SC15		blt					Soap and sonic bath	No	Not used	Not used			0	0	0
Awls	Awl	114507	502787	481009	24.1468	310	SC15	ZP28	awl	double m de f				Soap and sonic bath; chemical	No	Not used	Not used	Significant deposits of iron oxide still present on distal and proximal tip both dorsal and ventral, distal tip seems to be flattened only visible microscopically, no clear signs of use or polish				1
Awls	Awl	114679	502786	481009	24.1165	310	SC15	ZP28	awl	m de f				Soap and sonic bath	Yes	MIN?	Indet/poss MIN?	Ventral 08 09 coordinates	Erratic distribution (poss PDSM?) - centred around this area no evidence as well developed elsewhere. Smoothing, rounded polish with striations appears similar to less well developed MIN polish. Striated undeveloped polish seen towards proximal, related to some removals but also seen along significant stretches of the edge, poss PDSM or could be hafted related?			2
Awls	Awl	114706	502787	481010	24.0728	310	SC15	ZP29	awl?	m de f				Soap and sonic bath	Yes	Soft/med indet material	Soft/med indet material	Dorsal 08	Some rounding on dorsal 08 but only a few discrete and isolated areas, appears associated with removals so likely related to use rather than PDSM? Poss MIN or HI if hedging bets			1
Awls	Awl	115006	502786	481010	24.0011	312	SC15	ZP27	awl	oblique bitruncation				Soap and sonic bath; chemical	Yes	Soft indet material	Soft indet material	Ventral 07coordinates	some very discrete and faint polish. Possible hafting longitudinal traces towards proximal, similar to experimental wood haft, but iorn oxide staining makes positive ID impossible. Some iron oxide and darker brown deposits on ventral towards proximal and distal			1
Western structure	Microburin	115158	502802	481016	24.9393	415	SC15	F30	mb	prox				Soap and sonic bath	Yes	Soft/med indet material longitudinal	Soft/med indet material longitudinal	Dorsal 04, 05, 09	Brightness and some very minor topographical changes, not developed enough to be diagnostic - Indet soft/medium. Iron oxide deposits observed in minor areas.	0	0	1
Awls	Awl	115214	502786	481009	24.0896	312	SC15	ZP27	awl	m de f	Y	soft mineral		Soap and sonic bath; chemical	Yes	Soft indet material	Soft indet material	07 and 08 coordinates dorsal side, 0607 coordinates ventral side	Some discrete polish at 07 and 08 coordinates dorsal side, and faint polish at 0607 coordinates ventral side. Iron oxide makes ID hard. Some iron oxide staining on tip			1
Awls	Awl	115294	502787	481007	24.0624	312	SC15	ZP25	awl	m de f				Soap and sonic bath	Yes	HI	poss HI	07 coordinate dorsal	Distal tip has brightness and rounding on the snap, and on corners, likely use related. Some associated brown deposits also present			1
Awls	Awl	115375	502788	481009	24.0151	312	SC15	ZR27	awl	m de f				Soap and sonic bath	Yes	Soft/med indet material	Soft/med indet material	Ventral 07	Not developed enough to be diagnostic, not hard material as no significant flaking or rounding of the tip. But slightly rounded edge			1
Western structure	Microburin	116005	502801	481017	25.0576	303	SC15	F31	mb	prox				Soap and sonic bath	No	Not used	Not used		Very minor changes in topography and randomly distributed so interpreted as no clear signs of use.	0	0	0
Western structure	Microburin	116256	502801	481017	25.0186	303	SC15	F31	mb	prox				Soap and sonic bath	Yes	Medium indet longitudinal	Med indet material longitudinal	Ventral 04	Medium material use, small areas of smoothing associated with a removal in one area on the edge, but not continuous. Also NB two flints in bag. Longitudinal directionality	0	0	1
Awls	Awl	116369	502795	481004	23.5443	319	SC15	ZW20	awl	m de f	Y	bone		Soap and sonic bath	Yes	BO	BO + poss HA	Dorsal 05, 06, 07, 08, 09	BO polish observed, flat bright. Also black spots deposited acorss flint surface but not obscuring polish. Poss archaeological/sediment deposit>?			1
Awls	Awl	116566	502790	480999	23.4997	312	SC15	ZP16	awl	m de f				Soap and sonic bath	Yes	Soft indet material	Soft indet material	Ventral 07 coordinate	Very minor possible indication of use with discrete polish on very tip, some directionality. But not well developed enough to be diagnostic. Lots of iron oxide and brown deposits.			1
Awls	Awl	116995	502795	481004	23.5005	317	SC15	ZW19	awl	m de f	Y	bone		Soap and sonic bath; chemical	Yes	BO	Indet (poss BO)	Dorsal 05, 06, 07	On upper edge of retouch, smoothing on high points, could be poss BO but there is no sign of developing polish eleswhere, none on flint edge, so hard to interpret. Very little associated polish on ventral, possible that removal of some of the tip removed the more developed aspects on the tip and ventral. Tip also doesn't appear to be rounded, as would be expected from BO. Some brown and black dep…			1
